# Supplementary material for: Automated Sample Preparation Platform for Mass Spectrometry-Based Plasma Proteomics and Biomarker Discovery
Source: Biology (Basel). 2014 Mar 11;3(1):205–19. doi: 10.3390/biology3010205 (PMC4009759; doi:10.3390/biology3010205)
Supplement: Supplementary File 1 — Supplementary Information (XLS, 20207 KB) [file biology-03-00205-s001.xls]

## Sheet: PIVOT
Platform	Automated
Process	Depleted + Fractionated				TOTAL
Depletion	(All)				28985
PROTSET	(Multiple Items)
				Fraction
sw:ProteinName_HUMAN	AccessionNumber	Prot Header_Abbr	Data	1	2	3	4	5	6	7	8	9	10	Grand Total
A1AG1	P02763	Alpha-1-acid glycoprotein 1; Short=AGP 1; AltName: Full=Oros	Max of PepCount	3	10	31	19	7	4	2		6	5	31	82
			Max of DifferentPeps	2	6	9	8	6	4	2		5	4	9	42
A1AG2	P19652	Alpha-1-acid glycoprotein 2; Short=AGP 2; AltName: Full=Oros	Max of PepCount		14	30	24	5						30	73
			Max of DifferentPeps		8	8	9	4						9	29
A1AT	P01009	Alpha-1-antitrypsin; AltName: Full=Alpha-1 protease inhibito	Max of PepCount	21	21	3		158	23	115	285	53	27	285	679
			Max of DifferentPeps	14	12	3		30	14	31	32	22	21	32	158
A1BG	P04217	Alpha-1B-glycoprotein; AltName: Full=Alpha-1-B glycoprotein;	Max of PepCount	9	17	57	20	95	25	13	7	13	11	95	256
			Max of DifferentPeps	9	14	29	17	30	17	12	7	12	11	30	147
A2AP	P08697	Alpha-2-antiplasmin; Short=Alpha-2-AP; AltName: Full=Alpha-2	Max of PepCount	5	4	2		33	30	9	40	40	10	40	163
			Max of DifferentPeps	5	3	2		17	14	5	19	20	9	20	85
A2GL	P02750	Leucine-rich alpha-2-glycoprotein; Short=LRG; Flags: Precurs	Max of PepCount				33	8	23	37	5	4	8	37	110
			Max of DifferentPeps				17	7	13	18	5	4	8	18	64
A2MG	P01023	Alpha-2-macroglobulin; Short=Alpha-2-M; AltName: Full=C3 and	Max of PepCount	121	76	11	21	258	316	218	429	404	370	429	1854
			Max of DifferentPeps	36	30	10	19	95	95	69	98	94	95	98	546
AACT	P01011	Alpha-1-antichymotrypsin; Short=ACT; AltName: Full=Cell grow	Max of PepCount	27	23	42	13	164	74	254	154	73	51	254	824
			Max of DifferentPeps	10	11	7	11	29	24	24	24	22	21	29	162
ADIPO	Q15848	Adiponectin; AltName: Full=Adipocyte, C1q and collagen domai	Max of PepCount										2	2	0
			Max of DifferentPeps										2	2	0
AFAM	P43652	Afamin; AltName: Full=Alpha-albumin; Short=Alpha-Alb; Flags:	Max of PepCount	5	3		10	97	12	59	82	30	9	97	298
			Max of DifferentPeps	4	2		9	47	11	36	40	21	8	47	170
AL1A3	P47895	Aldehyde dehydrogenase family 1 member A3; EC=1.2.1.5; AltNa	Max of PepCount					2			2	2		2	6
			Max of DifferentPeps					1			1	1		1	3
ALBU	P02768	Serum albumin; Flags: Precursor;	Max of PepCount	12	15	133	175	189	442	169	214	191	195	442	1540
			Max of DifferentPeps	9	11	57	59	57	72	65	65	65	63	72	460
ALS	P35858	Insulin-like growth factor-binding protein complex acid labi	Max of PepCount					18			27	15		27	60
			Max of DifferentPeps					17			20	12		20	49
AMBP	P02760	Protein AMBP; Contains: RecName: Full=Alpha-1-microglobulin;	Max of PepCount	3	4	11	5	21	9	32	27	9	9	32	121
			Max of DifferentPeps	3	4	7	5	13	7	11	10	7	8	13	67
AMPN	P15144	Aminopeptidase N; Short=hAPN; EC=3.4.11.2; AltName: Full=Ala	Max of PepCount								6			6	6
			Max of DifferentPeps								6			6	6
ANGI	P03950	Angiogenin; EC=3.1.27.-; AltName: Full=Ribonuclease 5; Short	Max of PepCount	2	4	2								4	8
			Max of DifferentPeps	2	4	2								4	8
ANGT	P01019	Angiotensinogen; AltName: Full=Serpin A8; Contains: RecName:	Max of PepCount	27	8	3	2	27	63	24	89	97	26	97	340
			Max of DifferentPeps	10	6	3	2	13	18	12	18	21	10	21	103
ANT3	P01008	Antithrombin-III; Short=ATIII; Flags: Precursor;	Max of PepCount	43	48	76	222	13	167	93	66	66	83	222	794
			Max of DifferentPeps	7	7	11	34	9	31	21	10	10	19	34	140
APOA	P08519	Apolipoprotein(a); Short=Apo(a); Short=Lp(a); EC=3.4.21.-; F	Max of PepCount	2	2	3	2							3	9
			Max of DifferentPeps	2	2	3	2							3	9
APOA1	P02647	Apolipoprotein A-I; Short=Apo-AI; Short=ApoA-I; Contains: Re	Max of PepCount	16	23	13	42	43	41	52	42	42	59	59	314
			Max of DifferentPeps	9	11	8	27	29	26	27	27	27	32	32	191
APOA2	P02652	Apolipoprotein A-II; Short=Apo-AII; Short=ApoA-II; Contains:	Max of PepCount				11	4	12	7	3	6	9	12	43
			Max of DifferentPeps				6	3	7	6	3	4	6	7	29
APOA4	P06727	Apolipoprotein A-IV; Short=Apo-AIV; Short=ApoA-IV; Flags: Pr	Max of PepCount	19	28	30	37	26	10	45	6	12	25	45	213
			Max of DifferentPeps	15	22	23	30	23	9	32	6	12	21	32	172
APOB	P04114	Apolipoprotein B-100; Short=Apo B-100; Contains: RecName: Fu	Max of PepCount						56	298	19	48	258	298	421
			Max of DifferentPeps						48	188	18	40	190	190	294
APOC1	P02654	Apolipoprotein C-I; Short=Apo-CI; Short=ApoC-I; Flags: Precu	Max of PepCount	6	5	7	5	4	2	3	2	3	4	7	37
			Max of DifferentPeps	3	3	4	2	2	1	2	2	2	2	4	21
APOC2	P02655	Apolipoprotein C-II; Short=Apo-CII; Short=ApoC-II; Flags: Pr	Max of PepCount		3	4	2	5					5	5	14
			Max of DifferentPeps		2	3	2	3					4	4	10
APOC3	P02656	Apolipoprotein C-III; Short=Apo-CIII; Short=ApoC-III; Flags:	Max of PepCount	2	2	2	3			3	2	4	4	4	18
			Max of DifferentPeps	2	2	1	3			2	1	3	3	3	14
APOC4	P55056	Apolipoprotein C-IV; Short=Apo-CIV; Short=ApoC-IV; Flags: Pr	Max of PepCount	4										4	4
			Max of DifferentPeps	4										4	4
APOD	P05090	Apolipoprotein D; Short=Apo-D; Short=ApoD; Flags: Precursor;	Max of PepCount				7		5				5	7	12
			Max of DifferentPeps				7		5				5	7	12
APOE	P02649	Apolipoprotein E; Short=Apo-E; Flags: Precursor;	Max of PepCount	10	10	14	5	6	2	14	5	5	6	14	71
			Max of DifferentPeps	9	9	10	4	6	2	13	5	5	6	13	63
APOH	P02749	Beta-2-glycoprotein 1; AltName: Full=Beta-2-glycoprotein I;	Max of PepCount	36	19	8	97	19	7	4	5	7	18	97	202
			Max of DifferentPeps	16	11	6	23	13	4	3	4	5	11	23	85
APOL1	O14791	Apolipoprotein L1; AltName: Full=Apolipoprotein L-I; Short=A	Max of PepCount					5	9	7	12	10	13	13	43
			Max of DifferentPeps					3	8	7	8	8	10	10	34
APOM	O95445	Apolipoprotein M; Short=Apo-M; Short=ApoM; AltName: Full=Pro	Max of PepCount						3	2			3	3	5
			Max of DifferentPeps						3	2			3	3	5
AT11C	Q8NB49	Probable phospholipid-transporting ATPase IG; EC=3.6.3.1; Al	Max of PepCount							3				3	3
			Max of DifferentPeps							1				1	1
ATF6B	Q99941	Cyclic AMP-dependent transcription factor ATF-6 beta; AltNam	Max of PepCount			2								2	2
			Max of DifferentPeps			2								2	2
ATRN	O75882	Attractin; AltName: Full=Mahogany homolog; AltName: Full=DPP	Max of PepCount			15	17	21	15	8	4	8	5	21	88
			Max of DifferentPeps			15	15	17	13	8	4	5	5	17	77
BGH3	Q15582	Transforming growth factor-beta-induced protein ig-h3; Short	Max of PepCount						17		12	26	2	26	55
			Max of DifferentPeps						15		11	23	2	23	49
BMP2	P12643	Bone morphogenetic protein 2; Short=BMP-2; AltName: Full=BMP	Max of PepCount		2									2	2
			Max of DifferentPeps		1									1	1
BPAEA	O94833	Bullous pemphigoid antigen 1, isoforms 6/9/10; Short=Bullous	Max of PepCount					2						2	2
			Max of DifferentPeps					1						1	1
BTD	P43251	Biotinidase; Short=Biotinase; EC=3.5.1.12; Flags: Precursor;	Max of PepCount					5	2	5	4		3	5	16
			Max of DifferentPeps					5	2	5	4		2	5	16
C1QA	P02745	Complement C1q subcomponent subunit A; Flags: Precursor;	Max of PepCount	4	10	11	6	13	5	5	5	6	8	13	65
			Max of DifferentPeps	3	3	4	4	5	4	4	4	4	5	5	35
C1QB	P02746	Complement C1q subcomponent subunit B; Flags: Precursor;	Max of PepCount		2	13	13	13	10	7	6	9	8	13	73
			Max of DifferentPeps		2	7	7	6	6	6	5	5	5	7	44
C1QC	P02747	Complement C1q subcomponent subunit C; Flags: Precursor;	Max of PepCount	5		6	11	10	10	14	10	13	10	14	79
			Max of DifferentPeps	4		6	8	7	7	8	7	8	7	8	55
C1R	P00736	Complement C1r subcomponent; EC=3.4.21.41; AltName: Full=Com	Max of PepCount		5	11	15	29	16		5		2	29	81
			Max of DifferentPeps		5	10	14	23	16		5		2	23	73
C1RL	Q9NZP8	Complement C1r subcomponent-like protein; Short=C1r-like pro	Max of PepCount			2		13						13	15
			Max of DifferentPeps			2		9						9	11
C4BPA	P04003	C4b-binding protein alpha chain; Short=C4bp; AltName: Full=P	Max of PepCount	7	44	19	49	27	16	24	17	15	16	49	218
			Max of DifferentPeps	6	26	16	31	21	12	19	13	13	13	31	157
C4BPB	P20851	C4b-binding protein beta chain; Flags: Precursor;	Max of PepCount			5	5	6						6	16
			Max of DifferentPeps			4	4	5						5	13
CA173	Q5RHP9	Uncharacterized protein C1orf173;	Max of PepCount					2						2	2
			Max of DifferentPeps					1						1	1
CACO1	Q9P1Z2	Calcium-binding and coiled-coil domain-containing protein 1;	Max of PepCount					2						2	2
			Max of DifferentPeps					1						1	1
CAD23	Q9H251	Cadherin-23; AltName: Full=Otocadherin; Flags: Precursor;	Max of PepCount								2	2		2	4
			Max of DifferentPeps								1	1		1	2
CADH5	P33151	Cadherin-5; AltName: Full=Vascular endothelial cadherin; Sho	Max of PepCount				2							2	2
			Max of DifferentPeps				2							2	2
CAGE1	Q8TC20	Cancer-associated gene 1 protein; Short=CAGE-1; AltName: Ful	Max of PepCount			2								2	2
			Max of DifferentPeps			1								1	1
CBG	P08185	Corticosteroid-binding globulin; Short=CBG; AltName: Full=Tr	Max of PepCount	7	4			22	15	10	17	16	12	22	91
			Max of DifferentPeps	5	3			12	10	7	13	12	8	13	62
CBPB2	Q96IY4	Carboxypeptidase B2; EC=3.4.17.20; AltName: Full=Carboxypept	Max of PepCount				19	5	7	21	3	3	2	21	58
			Max of DifferentPeps				12	5	7	14	3	3	2	14	44
CBPN	P15169	Carboxypeptidase N catalytic chain; Short=CPN; EC=3.4.17.3;	Max of PepCount				4	2	14					14	20
			Max of DifferentPeps				4	2	11					11	17
CC126	Q96EE4	Coiled-coil domain-containing protein 126; Flags: Precursor;	Max of PepCount		2									2	2
			Max of DifferentPeps		1									1	1
CCD11	Q96M91	Coiled-coil domain-containing protein 11;	Max of PepCount				2		3	2				3	7
			Max of DifferentPeps				1		1	1				1	3
CD14	P08571	Monocyte differentiation antigen CD14; AltName: Full=Myeloid	Max of PepCount				12		14	16	3		3	16	45
			Max of DifferentPeps				10		10	10	3		2	10	33
CD1C	P29017	T-cell surface glycoprotein CD1c; AltName: CD_antigen=CD1c;	Max of PepCount			2								2	2
			Max of DifferentPeps			1								1	1
CD44	P16070	CD44 antigen; AltName: Full=Phagocytic glycoprotein I; Short	Max of PepCount		3	4	3							4	10
			Max of DifferentPeps		3	4	3							4	10
CD5L	O43866	CD5 antigen-like; AltName: Full=SP-alpha; AltName: Full=CT-2	Max of PepCount		28	22	9							28	59
			Max of DifferentPeps		15	13	8							15	36
CERU	P00450	Ceruloplasmin; EC=1.16.3.1; AltName: Full=Ferroxidase; Flags	Max of PepCount	7	19	106	149	172	192	56	37	37	39	192	775
			Max of DifferentPeps	6	12	47	53	58	59	32	26	28	31	59	321
CETP	P11597	Cholesteryl ester transfer protein; AltName: Full=Lipid tran	Max of PepCount						3	13			9	13	16
			Max of DifferentPeps						3	10			8	10	13
CFAB	P00751	Complement factor B; EC=3.4.21.47; AltName: Full=C3/C5 conve	Max of PepCount	37	9	61	65	69	203	36	81	81	34	203	642
			Max of DifferentPeps	8	5	20	43	43	55	27	24	24	25	55	249
CFAD	P00746	Complement factor D; EC=3.4.21.46; AltName: Full=C3 converta	Max of PepCount					2						2	2
			Max of DifferentPeps					2						2	2
CFAH	P08603	Complement factor H; AltName: Full=H factor 1; Flags: Precur	Max of PepCount	67	206	124	220	42	29	27	25	26	32	220	766
			Max of DifferentPeps	38	78	57	77	41	29	26	22	24	26	78	392
CFAI	P05156	Complement factor I; EC=3.4.21.45; AltName: Full=C3B/C4B ina	Max of PepCount	7	40	43	36	15	25	8	15	15	15	43	204
			Max of DifferentPeps	5	22	20	21	14	17	8	8	8	11	22	123
CHL1	O00533	Neural cell adhesion molecule L1-like protein; AltName: Full	Max of PepCount				2							2	2
			Max of DifferentPeps				2							2	2
CHLE	P06276	Cholinesterase; EC=3.1.1.8; AltName: Full=Acylcholine acylhy	Max of PepCount		2		6	5	9	8	5	8	7	9	43
			Max of DifferentPeps		1		5	5	9	7	5	8	7	9	40
CHSS3	Q70JA7	Chondroitin sulfate synthase 3; EC=2.4.1.175; AltName: Full=	Max of PepCount						3					3	3
			Max of DifferentPeps						1					1	1
CLUS	P10909	Clusterin; AltName: Full=Complement-associated protein SP-40	Max of PepCount	2	5	17	33	25	32	13	5	5	15	33	137
			Max of DifferentPeps	2	5	13	18	17	18	10	5	5	10	18	93
CNDP1	Q96KN2	Beta-Ala-His dipeptidase; EC=3.4.13.20; AltName: Full=Carnos	Max of PepCount						11		4	10	6	11	25
			Max of DifferentPeps						10		4	9	6	10	23
CO1A1	P02452	Collagen alpha-1(I) chain; AltName: Full=Alpha-1 type I coll	Max of PepCount		2									2	2
			Max of DifferentPeps		2									2	2
CO2	P06681	Complement C2; EC=3.4.21.43; AltName: Full=C3/C5 convertase;	Max of PepCount	8	11	8		47	30	8	81	25	10	81	218
			Max of DifferentPeps	7	6	6		28	24	8	43	21	10	43	143
CO3	P01024	Complement C3; AltName: Full=C3 and PZP-like alpha-2-macrogl	Max of PepCount	50	49	26	14	12	138	18	85	193	53	193	585
			Max of DifferentPeps	23	15	15	13	9	28	14	32	62	30	62	211
CO4A	P0C0L4	Complement C4-A; AltName: Full=Acidic complement C4; AltName	Max of PepCount	64	80	114	335	106	292	169	101	101	144	335	1362
			Max of DifferentPeps	17	39	39	94	66	80	85	63	48	70	94	531
CO5	P01031	Complement C5; AltName: Full=C3 and PZP-like alpha-2-macrogl	Max of PepCount	17	9			67	102	69	102	127	77	127	493
			Max of DifferentPeps	13	7			54	74	50	70	77	55	77	345
CO6	P13671	Complement component C6; Flags: Precursor;	Max of PepCount			15		33	10			2		33	60
			Max of DifferentPeps			15		29	10			1		29	55
CO6A3	P12111	Collagen alpha-3(VI) chain; Flags: Precursor;	Max of PepCount			2			7			12	23	23	21
			Max of DifferentPeps			2			7			12	20	20	21
CO7	P10643	Complement component C7; Flags: Precursor;	Max of PepCount		2	9	2	48	33					48	94
			Max of DifferentPeps		2	9	2	37	28					37	78
CO8A	P07357	Complement component C8 alpha chain; AltName: Full=Complemen	Max of PepCount	2	3	26	29	41	23	17	12	8	14	41	161
			Max of DifferentPeps	2	3	19	21	25	16	14	10	8	11	25	118
CO8B	P07358	Complement component C8 beta chain; AltName: Full=Complement	Max of PepCount				10	3	17					17	30
			Max of DifferentPeps				10	3	15					15	28
CO8G	P07360	Complement component C8 gamma chain; Flags: Precursor;	Max of PepCount		4	5	23	3	24	15	4	4	17	24	82
			Max of DifferentPeps		2	3	13	3	12	10	4	3	8	13	50
CO9	P02748	Complement component C9; Contains: RecName: Full=Complement	Max of PepCount		2	4	9		17	5	4	4	5	17	45
			Max of DifferentPeps		1	3	8		13	5	3	3	4	13	36
COBA1	P12107	Collagen alpha-1(XI) chain; Flags: Precursor;	Max of PepCount										3	3	0
			Max of DifferentPeps										1	1	0
CPN2	P22792	Carboxypeptidase N subunit 2; AltName: Full=Carboxypeptidase	Max of PepCount	3		2			30	17	20	30	16	30	102
			Max of DifferentPeps	3		2			14	11	11	16	11	16	57
CRIS3	P54108	Cysteine-rich secretory protein 3; Short=CRISP-3; AltName: F	Max of PepCount		6		4							6	10
			Max of DifferentPeps		5		4							5	9
CT134	Q5JWF8	Putative uncharacterized actin family protein C20orf134; Fla	Max of PepCount							2				2	2
			Max of DifferentPeps							1				1	1
CXCL7	P02775	Platelet basic protein; Short=PBP; AltName: Full=C-X-C motif	Max of PepCount	4	15	13								15	32
			Max of DifferentPeps	4	8	9								9	21
CYTC	P01034	Cystatin-C; AltName: Full=Cystatin-3; AltName: Full=Neuroend	Max of PepCount				2							2	2
			Max of DifferentPeps				2							2	2
DAF	P08174	Complement decay-accelerating factor; AltName: CD_antigen=CD	Max of PepCount					2						2	2
			Max of DifferentPeps					1						1	1
DAPK1	P53355	Death-associated protein kinase 1; Short=DAP kinase 1; EC=2.	Max of PepCount			2								2	2
			Max of DifferentPeps			1								1	1
DCD	P81605	Dermcidin; AltName: Full=Preproteolysin; Contains: RecName:	Max of PepCount	3										3	3
			Max of DifferentPeps	3										3	3
DEF1	P59665	Neutrophil defensin 1; AltName: Full=HNP-1; Short=HP-1; Shor	Max of PepCount		2									2	2
			Max of DifferentPeps		2									2	2
DEF3	P59666	Neutrophil defensin 3; AltName: Full=HNP-3; Short=HP-3; Shor	Max of PepCount		2									2	2
			Max of DifferentPeps		2									2	2
DNMBP	Q6XZF7	Dynamin-binding protein; AltName: Full=Scaffold protein Tuba	Max of PepCount						2					2	2
			Max of DifferentPeps						1					1	1
DSC3	Q14574	Desmocollin-3; AltName: Full=Desmocollin-4; AltName: Full=HT	Max of PepCount			4								4	4
			Max of DifferentPeps			4								4	4
ECM1	Q16610	Extracellular matrix protein 1; AltName: Full=Secretory comp	Max of PepCount		35	7	34	4						35	80
			Max of DifferentPeps		23	7	21	4						23	55
EMSY	Q7Z589	Protein EMSY;	Max of PepCount						5					5	5
			Max of DifferentPeps						1					1	1
EPCR	Q9UNN8	Endothelial protein C receptor; AltName: Full=Endothelial ce	Max of PepCount					2						2	2
			Max of DifferentPeps					2						2	2
ERAP2	Q6P179	Endoplasmic reticulum aminopeptidase 2; EC=3.4.11.-; AltName	Max of PepCount										3	3	0
			Max of DifferentPeps										3	3	0
F13A	P00488	Coagulation factor XIII A chain; Short=Coagulation factor XI	Max of PepCount							2				2	2
			Max of DifferentPeps							2				2	2
F13B	P05160	Coagulation factor XIII B chain; AltName: Full=Protein-gluta	Max of PepCount		22	5	27							27	54
			Max of DifferentPeps		19	5	21							21	45
F75A5	Q5VU36	Protein FAM75A5;	Max of PepCount			2	2	2	2	2		2		2	12
			Max of DifferentPeps			1	1	1	1	1		1		1	6
F75A7	Q8IWB4	Protein FAM75A7;	Max of PepCount			2	2	2	2	2		2		2	12
			Max of DifferentPeps			1	1	1	1	1		1		1	6
FA11	P03951	Coagulation factor XI; Short=FXI; EC=3.4.21.27; AltName: Ful	Max of PepCount			7		10						10	17
			Max of DifferentPeps			7		10						10	17
FA12	P00748	Coagulation factor XII; EC=3.4.21.38; AltName: Full=Hageman	Max of PepCount		4	10	3	16						16	33
			Max of DifferentPeps		4	9	3	13						13	29
FBLN1	P23142	Fibulin-1; Short=FIBL-1; Flags: Precursor;	Max of PepCount			4		5	2					5	11
			Max of DifferentPeps			4		5	2					5	11
FBXL4	Q9UKA2	F-box/LRR-repeat protein 4; AltName: Full=F-box and leucine-	Max of PepCount			2								2	2
			Max of DifferentPeps			1								1	1
FCG3A	P08637	Low affinity immunoglobulin gamma Fc region receptor III-A;	Max of PepCount		3	2	7							7	12
			Max of DifferentPeps		3	2	7							7	12
FCG3B	O75015	Low affinity immunoglobulin gamma Fc region receptor III-B;	Max of PepCount		3		6							6	9
			Max of DifferentPeps		3		6							6	9
FCGBP	Q9Y6R7	IgGFc-binding protein; AltName: Full=Fcgamma-binding protein	Max of PepCount			3	5	6	6	4		2	4	6	26
			Max of DifferentPeps			3	5	6	6	4		2	4	6	26
FCN3	O75636	Ficolin-3; AltName: Full=Collagen/fibrinogen domain-containi	Max of PepCount				2							2	2
			Max of DifferentPeps				2							2	2
FCRL3	Q96P31	Fc receptor-like protein 3; Short=FcR-like protein 3; Short=	Max of PepCount							2				2	2
			Max of DifferentPeps							1				1	1
FETUA	P02765	Alpha-2-HS-glycoprotein; AltName: Full=Ba-alpha-2-glycoprote	Max of PepCount	18	19	44	52	38	13	11	8	17	13	52	220
			Max of DifferentPeps	9	6	17	16	16	11	8	5	10	9	17	98
FETUB	Q9UGM5	Fetuin-B; AltName: Full=Gugu; AltName: Full=IRL685; AltName:	Max of PepCount			8		12						12	20
			Max of DifferentPeps			7		9						9	16
FGFR1	P11362	Basic fibroblast growth factor receptor 1; Short=FGFR-1; Sho	Max of PepCount			2								2	2
			Max of DifferentPeps			2								2	2
FHR1	Q03591	Complement factor H-related protein 1; Short=FHR-1; AltName:	Max of PepCount	3	30	21	24							30	78
			Max of DifferentPeps	2	13	11	14							14	40
FHR2	P36980	Complement factor H-related protein 2; Short=FHR-2; AltName:	Max of PepCount		12	2	12							12	26
			Max of DifferentPeps		7	2	8							8	17
FHR3	Q02985	Complement factor H-related protein 3; Short=FHR-3; AltName:	Max of PepCount		8	10								10	18
			Max of DifferentPeps		5	7								7	12
FHR5	Q9BXR6	Complement factor H-related protein 5; Short=FHR-5; Flags: P	Max of PepCount		3									3	3
			Max of DifferentPeps		3									3	3
FIBA	P02671	Fibrinogen alpha chain; Contains: RecName: Full=Fibrinopepti	Max of PepCount	141	111	109	201	94	39	26	17	15	22	201	753
			Max of DifferentPeps	27	29	38	50	34	24	18	13	13	16	50	246
FIBB	P02675	Fibrinogen beta chain; Contains: RecName: Full=Fibrinopeptid	Max of PepCount	7	7	71	86	96	51	36	11	11	15	96	376
			Max of DifferentPeps	5	5	30	28	36	28	22	11	9	14	36	174
FIBG	P02679	Fibrinogen gamma chain; Flags: Precursor;	Max of PepCount	5	11	21	101	32	118	30	23	21	42	118	362
			Max of DifferentPeps	3	7	17	35	21	34	20	15	17	20	35	169
FINC	P02751	Fibronectin; Short=FN; AltName: Full=Cold-insoluble globulin	Max of PepCount	8	31	31	76	85	112	86	73	104	83	112	606
			Max of DifferentPeps	6	21	27	57	66	73	61	52	65	57	73	428
GELS	P06396	Gelsolin; AltName: Full=Actin-depolymerizing factor; Short=A	Max of PepCount	2	5	5	51	7	51	4	3	3	15	51	131
			Max of DifferentPeps	2	4	4	28	7	29	4	3	3	12	29	84
GGH	Q92820	Gamma-glutamyl hydrolase; EC=3.4.19.9; AltName: Full=Gamma-G	Max of PepCount							6				6	6
			Max of DifferentPeps							5				5	5
GL8D4	A0PJZ3	Glycosyltransferase 8 domain-containing protein 4; EC=2.4.1.	Max of PepCount									2		2	2
			Max of DifferentPeps									1		1	1
GLPK	P32189	Glycerol kinase; EC=2.7.1.30; AltName: Full=ATP:glycerol 3-p	Max of PepCount		2	2								2	4
			Max of DifferentPeps		1	1								1	2
GLPK3	Q14409	Putative glycerol kinase 3; Short=Glycerokinase 3; Short=GK	Max of PepCount		2	2								2	4
			Max of DifferentPeps		1	1								1	2
GPX3	P22352	Glutathione peroxidase 3; EC=1.11.1.9; AltName: Full=GSHPx-3	Max of PepCount					2	3					3	5
			Max of DifferentPeps					2	3					3	5
GTPB1	O00178	GTP-binding protein 1; Short=G-protein 1; Short=GP-1; Short=	Max of PepCount										2	2	0
			Max of DifferentPeps										1	1	0
HBA	P69905	Hemoglobin subunit alpha; AltName: Full=Hemoglobin alpha cha	Max of PepCount				2		5					5	7
			Max of DifferentPeps				2		3					3	5
HBB	P68871	Hemoglobin subunit beta; AltName: Full=Hemoglobin beta chain	Max of PepCount				2		10					10	12
			Max of DifferentPeps				2		9					9	11
HBD	P02042	Hemoglobin subunit delta; AltName: Full=Hemoglobin delta cha	Max of PepCount						2					2	2
			Max of DifferentPeps						2					2	2
HEMO	P02790	Hemopexin; AltName: Full=Beta-1B-glycoprotein; Flags: Precur	Max of PepCount	24	57	80	123	243	43	36	22	26	33	243	654
			Max of DifferentPeps	14	21	24	29	36	21	20	16	19	18	36	200
HEP2	P05546	Heparin cofactor 2; AltName: Full=Heparin cofactor II; Short	Max of PepCount	2	3	7	30	15	28	47	12	13	13	47	157
			Max of DifferentPeps	2	3	5	22	14	20	25	11	12	11	25	114
HGFA	Q04756	Hepatocyte growth factor activator; Short=HGF activator; Sho	Max of PepCount		2	2	10							10	14
			Max of DifferentPeps		2	2	8							8	12
HGFL	P26927	Hepatocyte growth factor-like protein; AltName: Full=Macroph	Max of PepCount		5	10	3	4	7					10	29
			Max of DifferentPeps		5	9	3	4	7					9	28
HPT	P00738	Haptoglobin; Contains: RecName: Full=Haptoglobin alpha chain	Max of PepCount	12	12	14	20	11	13	11	9	14	17	20	116
			Max of DifferentPeps	10	10	10	13	9	9	11	8	11	13	13	91
HPTR	P00739	Haptoglobin-related protein; Flags: Precursor;	Max of PepCount	2		10	10	11	6	5	7	7	13	13	58
			Max of DifferentPeps	2		9	9	10	6	5	7	7	13	13	55
HRG	P04196	Histidine-rich glycoprotein; AltName: Full=Histidine-proline	Max of PepCount	11	27	29	41	13		2		3	6	41	126
			Max of DifferentPeps	7	17	17	17	12		2		3	5	17	75
HV207	P01825	Ig heavy chain V-II region NEWM;	Max of PepCount									2	2	2	2
			Max of DifferentPeps									1	1	1	1
HV302	P01763	Ig heavy chain V-III region WEA;	Max of PepCount						2	2				2	4
			Max of DifferentPeps						2	2				2	4
HV303	P01764	Ig heavy chain V-III region VH26; Flags: Precursor;	Max of PepCount			2	2	2	2	2				2	10
			Max of DifferentPeps			2	2	2	2	2				2	10
HV304	P01765	Ig heavy chain V-III region TIL;	Max of PepCount			3	3	3	5	3	4	4	4	5	25
			Max of DifferentPeps			3	3	3	3	2	3	3	3	3	20
HV305	P01766	Ig heavy chain V-III region BRO;	Max of PepCount		2	4	4	4	3	3	4	5	5	5	29
			Max of DifferentPeps		2	3	3	3	2	2	3	3	3	3	21
HV318	P01779	Ig heavy chain V-III region TUR;	Max of PepCount			3	2		4					4	9
			Max of DifferentPeps			2	2		2					2	6
HV320	P01781	Ig heavy chain V-III region GAL;	Max of PepCount			3	4	2	2	2	3	3	4	4	19
			Max of DifferentPeps			3	4	2	2	2	3	2	3	4	18
HYI	Q5T013	Putative hydroxypyruvate isomerase; EC=5.3.1.22; AltName: Fu	Max of PepCount				2	6						6	8
			Max of DifferentPeps				1	1						1	2
IBP2	P18065	Insulin-like growth factor-binding protein 2; Short=IGF-bind	Max of PepCount		5	9								9	14
			Max of DifferentPeps		5	7								7	12
IBP3	P17936	Insulin-like growth factor-binding protein 3; Short=IGF-bind	Max of PepCount	6	14	17								17	37
			Max of DifferentPeps	5	10	11								11	26
IBP4	P22692	Insulin-like growth factor-binding protein 4; Short=IGF-bind	Max of PepCount		2	2								2	4
			Max of DifferentPeps		2	2								2	4
IBP5	P24593	Insulin-like growth factor-binding protein 5; Short=IGF-bind	Max of PepCount	3	3	5								5	11
			Max of DifferentPeps	2	3	4								4	9
IBP6	P24592	Insulin-like growth factor-binding protein 6; Short=IGF-bind	Max of PepCount	2	3	2								3	7
			Max of DifferentPeps	2	3	2								3
IBP7	Q16270	Insulin-like growth factor-binding protein 7; Short=IGF-bind	Max of PepCount			2								2
			Max of DifferentPeps			2								2
IC1	P05155	Plasma protease C1 inhibitor; Short=C1 Inh; Short=C1Inh; Alt	Max of PepCount	4	2			14	67	5	32	109	16	109
			Max of DifferentPeps	3	2			9	25	5	14	28	13	28
ICAM1	P05362	Intercellular adhesion molecule 1; Short=ICAM-1; AltName: Fu	Max of PepCount				2							2
			Max of DifferentPeps				1							1
ICAM2	P13598	Intercellular adhesion molecule 2; Short=ICAM-2; AltName: CD	Max of PepCount		3		5							5
			Max of DifferentPeps		2		3							3
IGF1A	P01343	Insulin-like growth factor IA; Short=IGF-IA; AltName: Full=S	Max of PepCount		2	5								5
			Max of DifferentPeps		2	3								3
IGF2	P01344	Insulin-like growth factor II; Short=IGF-II; AltName: Full=S	Max of PepCount		6	5								6
			Max of DifferentPeps		5	4								5
IGHA1	P01876	Ig alpha-1 chain C region;	Max of PepCount		3	20	61	37	82	54	52	46	47	82
			Max of DifferentPeps		2	14	20	16	19	19	18	16	16	20
IGHA2	P01877	Ig alpha-2 chain C region;	Max of PepCount		3	12	41	7	54	9				54
			Max of DifferentPeps		2	9	14	7	15	7				15
IGHD	P01880	Ig delta chain C region;	Max of PepCount				5		4					5
			Max of DifferentPeps				5		4					5
IGHG1	P01857	Ig gamma-1 chain C region;	Max of PepCount	7	18	45	70	23	47	31	39	40	42	70
			Max of DifferentPeps	3	12	16	18	12	18	16	14	14	13	18
IGHG2	P01859	Ig gamma-2 chain C region;	Max of PepCount	2	11	38	57	19	67	30	38	34	37	67
			Max of DifferentPeps	2	7	12	13	10	14	10	13	12	11	14
IGHG3	P01860	Ig gamma-3 chain C region; AltName: Full=Heavy chain disease	Max of PepCount	2	18	32	42	21	37	28	32	31	31	42
			Max of DifferentPeps	2	13	14	16	12	14	15	14	13	14	16
IGHG4	P01861	Ig gamma-4 chain C region;	Max of PepCount	2		30	36	15	33	17	21	24	24	36
			Max of DifferentPeps	2		13	13	9	11	10	9	10	10	13
IGHM	P01871	Ig mu chain C region;	Max of PepCount	12	8	91	50	81	63	34	40	53	57	91
			Max of DifferentPeps	5	5	22	23	24	24	20	18	25	23	25
IGJ	P01591	Immunoglobulin J chain;	Max of PepCount		16	13								16
			Max of DifferentPeps		10	7								10
IGKC	P01834	Ig kappa chain C region;	Max of PepCount	12	65	44	72	14	27	18	15	14	17	72
			Max of DifferentPeps	5	10	9	11	6	7	6	6	6	8	11
IPSP	P05154	Plasma serine protease inhibitor; AltName: Full=Serpin A5; A	Max of PepCount	3			3		32	5	27	36	12	36
			Max of DifferentPeps	3			1		18	5	15	20	10	20
ISK5	Q9NQ38	Serine protease inhibitor Kazal-type 5; AltName: Full=Lympho	Max of PepCount		3									3
			Max of DifferentPeps		3									3
ITIH1	P19827	Inter-alpha-trypsin inhibitor heavy chain H1; Short=Inter-al	Max of PepCount	25	21	15	40	71	44	83	91	39	28	91
			Max of DifferentPeps	16	14	12	25	38	27	35	34	22	20	38
ITIH2	P19823	Inter-alpha-trypsin inhibitor heavy chain H2; Short=Inter-al	Max of PepCount	16	15	4	2	112	42	113	120	52	33	120
			Max of DifferentPeps	14	13	3	2	45	31	41	41	34	28	45
ITIH3	Q06033	Inter-alpha-trypsin inhibitor heavy chain H3; Short=Inter-al	Max of PepCount							7				7
			Max of DifferentPeps							6				6
ITIH4	Q14624	Inter-alpha-trypsin inhibitor heavy chain H4; Short=Inter-al	Max of PepCount	10	13	53	95	76	62	125	61	50	47	125
			Max of DifferentPeps	8	11	20	45	37	34	47	33	29	31	47
JAK1	P23458	Tyrosine-protein kinase JAK1; EC=2.7.10.2; AltName: Full=Jan	Max of PepCount						2					2
			Max of DifferentPeps						1					1
K0614	Q9Y4D8	Probable E3 ubiquitin-protein ligase KIAA0614; EC=6.3.2.-;	Max of PepCount						2					2
			Max of DifferentPeps						1					1
KAIN	P29622	Kallistatin; AltName: Full=Kallikrein inhibitor; AltName: Fu	Max of PepCount	6	9	2		43	12	36	43	13	8	43
			Max of DifferentPeps	5	7	2		25	11	22	22	11	8	25
KAT3	Q6YP21	Kynurenine--oxoglutarate transaminase 3; EC=2.6.1.7; AltName	Max of PepCount								2			2
			Max of DifferentPeps								1			1
KLHL7	Q8IXQ5	Kelch-like protein 7;	Max of PepCount				2							2
			Max of DifferentPeps				1							1
KLKB1	P03952	Plasma kallikrein; EC=3.4.21.34; AltName: Full=Plasma prekal	Max of PepCount	2		25	26	36	28	3	6	5	7	36
			Max of DifferentPeps	2		22	23	30	25	3	5	5	7	30
KNG1	P01042	Kininogen-1; AltName: Full=High molecular weight kininogen;	Max of PepCount	15	59	36	63	25	23	17	10	14	16	63
			Max of DifferentPeps	12	30	24	30	18	16	14	7	10	11	30
KRBA2	Q6ZNG9	KRAB-A domain-containing protein 2;	Max of PepCount						2					2
			Max of DifferentPeps						1					1
KTNA1	O75449	Katanin p60 ATPase-containing subunit A1; Short=Katanin p60	Max of PepCount						2					2
			Max of DifferentPeps						1					1
KV101	P01593	Ig kappa chain V-I region AG;	Max of PepCount		3	2	3							3
			Max of DifferentPeps		1	1	2							2
KV102	P01594	Ig kappa chain V-I region AU;	Max of PepCount		3	2	2							3
			Max of DifferentPeps		1	1	1							1
KV105	P01597	Ig kappa chain V-I region DEE;	Max of PepCount		5	5	5							5
			Max of DifferentPeps		2	2	2							2
KV106	P01598	Ig kappa chain V-I region EU;	Max of PepCount		2		5							5
			Max of DifferentPeps		2		3							3
KV107	P01599	Ig kappa chain V-I region Gal;	Max of PepCount		3	2	2							3
			Max of DifferentPeps		1	1	1							1
KV108	P01600	Ig kappa chain V-I region Hau;	Max of PepCount			4								4
			Max of DifferentPeps			2								2
KV113	P01605	Ig kappa chain V-I region Lay;	Max of PepCount				2							2
			Max of DifferentPeps				1							1
KV114	P01606	Ig kappa chain V-I region OU;	Max of PepCount		2									2
			Max of DifferentPeps		1									1
KV118	P01610	Ig kappa chain V-I region WEA;	Max of PepCount				5							5
			Max of DifferentPeps				3							3
KV201	P01614	Ig kappa chain V-II region Cum;	Max of PepCount			2								2
			Max of DifferentPeps			2								2
KV204	P01617	Ig kappa chain V-II region TEW;	Max of PepCount			2	3							3
			Max of DifferentPeps			2	3							3
KV205	P06309	Ig kappa chain V-II region GM607; Flags: Precursor; Fragment	Max of PepCount			2								2
			Max of DifferentPeps			2								2
KV206	P06310	Ig kappa chain V-II region RPMI 6410; Flags: Precursor;	Max of PepCount		3		3							3
			Max of DifferentPeps		3		3							3
KV302	P01620	Ig kappa chain V-III region SIE;	Max of PepCount	3	8	4	8		2					8
			Max of DifferentPeps	3	6	3	5		2					6
KV303	P01621	Ig kappa chain V-III region NG9; Flags: Precursor; Fragment;	Max of PepCount		4		4							4
			Max of DifferentPeps		3		2							3
KV304	P01622	Ig kappa chain V-III region Ti;	Max of PepCount	3		2								3
			Max of DifferentPeps	3		1								3
KV307	P04206	Ig kappa chain V-III region GOL; AltName: Full=Rheumatoid fa	Max of PepCount		7									7
			Max of DifferentPeps		5									5
KV309	P04433	Ig kappa chain V-III region VG; Flags: Precursor; Fragment;	Max of PepCount		2		2							2
			Max of DifferentPeps		1		2							2
KV401	P06312	Ig kappa chain V-IV region; Flags: Precursor; Fragment;	Max of PepCount		6		3							6
			Max of DifferentPeps		4		3							4
KV402	P01625	Ig kappa chain V-IV region Len;	Max of PepCount		9	6	6		2					9
			Max of DifferentPeps		4	2	3		2					4
KV403	P06313	Ig kappa chain V-IV region JI; Flags: Precursor;	Max of PepCount		6		3							6
			Max of DifferentPeps		4		3							4
LAC	P01842	Ig lambda chain C regions;	Max of PepCount	5	42	33	47	13	14	11	9	11	15	47
			Max of DifferentPeps	3	11	12	12	8	10	7	6	7	9	12
LBP	P18428	Lipopolysaccharide-binding protein; Short=LBP; Flags: Precur	Max of PepCount					6	8	5	2	3	2	8
			Max of DifferentPeps					5	6	5	2	3	2	6
LCAT	P04180	Phosphatidylcholine-sterol acyltransferase; EC=2.3.1.43; Alt	Max of PepCount				2			6				6
			Max of DifferentPeps				2			6				6
LG3BP	Q08380	Galectin-3-binding protein; AltName: Full=Lectin galactoside	Max of PepCount						5		2	6	2	6
			Max of DifferentPeps						5		2	6	2	6
LITD1	Q5T7N2	LINE-1 type transposase domain-containing protein 1; AltName	Max of PepCount					2						2
			Max of DifferentPeps					1						1
LRAD3	Q86YD5	Low-density lipoprotein receptor class A domain-containing p	Max of PepCount				2							2
			Max of DifferentPeps				1							1
LSAMP	Q13449	Limbic system-associated membrane protein; Short=LSAMP; Flag	Max of PepCount			2								2
			Max of DifferentPeps			2								2
LU	P50895	Lutheran blood group glycoprotein; AltName: Full=B-CAM cell	Max of PepCount							3	2			3
			Max of DifferentPeps							1	1			1
LUM	P51884	Lumican; AltName: Full=Keratan sulfate proteoglycan lumican;	Max of PepCount			11	17	19	21	2		3	3	21
			Max of DifferentPeps			8	13	14	14	2		2	2	14
LV102	P01700	Ig lambda chain V-I region HA;	Max of PepCount		2		2							2
			Max of DifferentPeps		2		2							2
LV106	P04208	Ig lambda chain V-I region WAH;	Max of PepCount				2							2
			Max of DifferentPeps				2							2
LV301	P01714	Ig lambda chain V-III region SH;	Max of PepCount		3									3
			Max of DifferentPeps		1									1
LV302	P80748	Ig lambda chain V-III region LOI;	Max of PepCount		3	2	2							3
			Max of DifferentPeps		2	2	2							2
LV403	P01717	Ig lambda chain V-IV region Hil;	Max of PepCount		2	2	2							2
			Max of DifferentPeps		1	1	1							1
LYAM1	P14151	L-selectin; AltName: Full=Lymph node homing receptor; AltNam	Max of PepCount		5	9	3							9
			Max of DifferentPeps		5	6	3							6
LYSC	P61626	Lysozyme C; EC=3.2.1.17; AltName: Full=1,4-beta-N-acetylmura	Max of PepCount		14	7	3							14
			Max of DifferentPeps		10	5	2							10
LYVE1	Q9Y5Y7	Lymphatic vessel endothelial hyaluronic acid receptor 1; Sho	Max of PepCount	2	4	3	4							4
			Max of DifferentPeps	1	4	3	4							4
MA1A1	P33908	Mannosyl-oligosaccharide 1,2-alpha-mannosidase IA; EC=3.2.1.	Max of PepCount								5	5		5
			Max of DifferentPeps								5	5		5
MA1C1	Q9NR34	Mannosyl-oligosaccharide 1,2-alpha-mannosidase IC; EC=3.2.1.	Max of PepCount								2		2	2
			Max of DifferentPeps								1		1	1
MARCO	Q9UEW3	Macrophage receptor MARCO; AltName: Full=Macrophage receptor	Max of PepCount			4								4
			Max of DifferentPeps			3								3
MBL2	P11226	Mannose-binding protein C; Short=MBP-C; AltName: Full=MBP1;	Max of PepCount				2							2
			Max of DifferentPeps				2							2
MDN1	Q9NU22	Midasin; AltName: Full=MIDAS-containing protein;	Max of PepCount						4					4
			Max of DifferentPeps						1					1
MEG10	Q96KG7	Multiple epidermal growth factor-like domains 10; Short=Mult	Max of PepCount			2								2
			Max of DifferentPeps			2								2
MINP1	Q9UNW1	Multiple inositol polyphosphate phosphatase 1; EC=3.1.3.62;	Max of PepCount							3				3
			Max of DifferentPeps							3				3
MOG1	Q9HD47	Ran guanine nucleotide release factor; Short=RanGNRF; AltNam	Max of PepCount	2	2	2								2
			Max of DifferentPeps	1	1	1								1
MTMRF	Q9Y2M0	Coiled-coil domain-containing protein MTMR15;	Max of PepCount						2					2
			Max of DifferentPeps						1					1
MUCB	P04220	Ig mu heavy chain disease protein; AltName: Full=BOT;	Max of PepCount		8	78	32	53	31	16	26	33	36	78
			Max of DifferentPeps		5	15	16	17	17	11	13	16	15	17
MYPC3	Q14896	Myosin-binding protein C, cardiac-type; AltName: Full=Cardia	Max of PepCount		2		2							2
			Max of DifferentPeps		1		1							1
NAP5	O14513	Nck-associated protein 5; Short=NAP-5; AltName: Full=Periphe	Max of PepCount								2			2
			Max of DifferentPeps								1			1
NEBU	P20929	Nebulin;	Max of PepCount						2					2
			Max of DifferentPeps						2					2
NOTC2	Q04721	Neurogenic locus notch homolog protein 2; Short=Notch 2; Sho	Max of PepCount			2								2
			Max of DifferentPeps			2								2
OCAD2	Q56VL3	OCIA domain-containing protein 2; AltName: Full=Ovarian carc	Max of PepCount		2	3								3
			Max of DifferentPeps		1	1								1
OPHN1	O60890	Oligophrenin-1;	Max of PepCount			4	7	2	4	4	2	2	3	7
			Max of DifferentPeps			1	1	1	1	1	1	1	1	1
OSB10	Q9BXB5	Oxysterol-binding protein-related protein 10; Short=OSBP-rel	Max of PepCount		2									2
			Max of DifferentPeps		1									1
P20D1	Q6GTS8	Probable carboxypeptidase PM20D1; EC=3.4.17.-; AltName: Full	Max of PepCount										2	2
			Max of DifferentPeps										2	2
PCOC1	Q15113	Procollagen C-endopeptidase enhancer 1; AltName: Full=Procol	Max of PepCount					2						2
			Max of DifferentPeps					2						2
PEDF	P36955	Pigment epithelium-derived factor; Short=PEDF; AltName: Full	Max of PepCount	2				20	26		28	28	4	28
			Max of DifferentPeps	2				15	21		23	23	4	23
PF4V	P10720	Platelet factor 4 variant; AltName: Full=PF4var1; AltName: F	Max of PepCount		2		2							2
			Max of DifferentPeps		2		2							2
PGRP2	Q96PD5	N-acetylmuramoyl-L-alanine amidase; EC=3.5.1.28; AltName: Fu	Max of PepCount		4		20	9	6	29	4	2	8	29
			Max of DifferentPeps		3		13	7	5	17	3	1	5	17
PHLD	P80108	Phosphatidylinositol-glycan-specific phospholipase D; Short=	Max of PepCount	2				21	15	7	21	14	10	21
			Max of DifferentPeps	2				18	15	7	19	14	10	19
PI16	Q6UXB8	Peptidase inhibitor 16; AltName: Full=Cysteine-rich secretor	Max of PepCount		8	4	5							8
			Max of DifferentPeps		6	4	5							6
PLF4	P02776	Platelet factor 4; Short=PF-4; AltName: Full=C-X-C motif che	Max of PepCount		4	4	2							4
			Max of DifferentPeps		4	4	2							4
PLMN	P00747	Plasminogen; EC=3.4.21.7; Contains: RecName: Full=Plasmin he	Max of PepCount	14	27	137	159	156	13	8	6	19	10	159
			Max of DifferentPeps	13	23	59	64	61	12	7	6	16	8	64
PLSL	P13796	Plastin-2; AltName: Full=L-plastin; AltName: Full=Lymphocyte	Max of PepCount					2	6		24	27		27
			Max of DifferentPeps					2	5		19	21		21
PLTP	P55058	Phospholipid transfer protein; AltName: Full=Lipid transfer	Max of PepCount						8		2	6	4	8
			Max of DifferentPeps						6		2	5	2	6
PON1	P27169	Serum paraoxonase/arylesterase 1; Short=PON 1; EC=3.1.1.2; E	Max of PepCount		4	5	34	16	30	35	11	11	10	35
			Max of DifferentPeps		3	3	17	13	17	19	9	8	9	19
PRAP1	Q96NZ9	Proline-rich acidic protein 1; AltName: Full=Uterine-specifi	Max of PepCount			2								2
			Max of DifferentPeps			2								2
PRG2	P13727	Bone marrow proteoglycan; Short=BMPG; AltName: Full=Proteogl	Max of PepCount		2									2
			Max of DifferentPeps		2									2
PRG4	Q92954	Proteoglycan 4; AltName: Full=Lubricin; AltName: Full=Megaka	Max of PepCount	6	9	5	11							11
			Max of DifferentPeps	5	6	5	9							9
PROP	P27918	Properdin; AltName: Full=Complement factor P; Flags: Precurs	Max of PepCount	12	18	19								19
			Max of DifferentPeps	8	12	10								12
PROS	P07225	Vitamin K-dependent protein S; Flags: Precursor;	Max of PepCount			4	12	5	11	13	6	4	6	13
			Max of DifferentPeps			4	9	5	8	9	6	4	6	9
PROZ	P22891	Vitamin K-dependent protein Z; Flags: Precursor;	Max of PepCount				2							2
			Max of DifferentPeps				2							2
PTGDS	P41222	Prostaglandin-H2 D-isomerase; EC=5.3.99.2; AltName: Full=Lip	Max of PepCount		7	9	2							9
			Max of DifferentPeps		4	4	2							4
PZP	P20742	Pregnancy zone protein; AltName: Full=C3 and PZP-like alpha-	Max of PepCount	35					76	76	45	102	101	102
			Max of DifferentPeps	4					26	32	14	23	32	32
QSOX1	O00391	Sulfhydryl oxidase 1; Short=hQSOX; EC=1.8.3.2; AltName: Full	Max of PepCount				9	3		18	4			18
			Max of DifferentPeps				9	3		15	4			15
RARR2	Q99969	Retinoic acid receptor responder protein 2; AltName: Full=Ta	Max of PepCount		2		2							2
			Max of DifferentPeps		2		2							2
RBM10	P98175	RNA-binding protein 10; AltName: Full=RNA-binding motif prot	Max of PepCount			2			2					2
			Max of DifferentPeps			1			1					1
RCN1	Q15293	Reticulocalbin-1; Flags: Precursor;	Max of PepCount							2				2
			Max of DifferentPeps							1				1
RET4	P02753	Retinol-binding protein 4; AltName: Full=Plasma retinol-bind	Max of PepCount	42	43	49	72	23	19	20	17	21	24	72
			Max of DifferentPeps	12	14	13	15	14	13	13	11	11	14	15
RETST	Q6NUM9	All-trans-retinol 13,14-reductase; EC=1.3.99.23; AltName: Fu	Max of PepCount				2		2					2
			Max of DifferentPeps				1		1					1
RFIP1	Q6WKZ4	Rab11 family-interacting protein 1; Short=Rab11-FIP1; AltNam	Max of PepCount										2	2
			Max of DifferentPeps										1	1
RIN2	Q8WYP3	Ras and Rab interactor 2; AltName: Full=Ras interaction/inte	Max of PepCount				2							2
			Max of DifferentPeps				1							1
RN112	Q9ULX5	RING finger protein 112; AltName: Full=Zinc finger protein 1	Max of PepCount	2										2
			Max of DifferentPeps	1										1
RNAS1	P07998	Ribonuclease pancreatic; EC=3.1.27.5; AltName: Full=RNase 1;	Max of PepCount	2	6									6
			Max of DifferentPeps	2	4									4
RNAS4	P34096	Ribonuclease 4; Short=RNase 4; EC=3.1.27.-; Flags: Precursor	Max of PepCount	2	2									2
			Max of DifferentPeps	2	2									2
RXFP2	Q8WXD0	Relaxin receptor 2; AltName: Full=Relaxin family peptide rec	Max of PepCount	2										2
			Max of DifferentPeps	1										1
S10A9	P06702	Protein S100-A9; AltName: Full=S100 calcium-binding protein	Max of PepCount				2		2					2
			Max of DifferentPeps				2		2					2
S6OS1	Q8N1H7	Protein SIX6OS1; AltName: Full=Six6 opposite strand transcri	Max of PepCount					2						2
			Max of DifferentPeps					1						1
SAA4	P35542	Serum amyloid A-4 protein; AltName: Full=Constitutively expr	Max of PepCount				2						2	2
			Max of DifferentPeps				2						1	2
SAMP	P02743	Serum amyloid P-component; Short=SAP; AltName: Full=9.5S alp	Max of PepCount	5	4	7	12	12	17	8	7	8	8	17
			Max of DifferentPeps	5	4	7	11	11	11	8	7	8	8	11
SDK1	Q7Z5N4	Protein sidekick-1; Flags: Precursor;	Max of PepCount					2						2
			Max of DifferentPeps					2						2
SEPP1	P49908	Selenoprotein P; Short=SeP; Flags: Precursor;	Max of PepCount	2	2	2	2							2
			Max of DifferentPeps	2	2	2	2							2
SHBG	P04278	Sex hormone-binding globulin; Short=SHBG; AltName: Full=Sex	Max of PepCount		2		4		10					10
			Max of DifferentPeps		1		4		8					8
SLPI	P03973	Antileukoproteinase; Short=ALP; AltName: Full=Secretory leuk	Max of PepCount	2										2
			Max of DifferentPeps	2										2
SPEF2	Q9C093	Sperm flagellar protein 2; AltName: Full=Protein KPL2;	Max of PepCount									2		2
			Max of DifferentPeps									1		1
SSBP2	P81877	Single-stranded DNA-binding protein 2; AltName: Full=Sequenc	Max of PepCount					2						2
			Max of DifferentPeps					1						1
ST32A	Q8WU08	Serine/threonine-protein kinase 32A; EC=2.7.11.1; AltName: F	Max of PepCount								2			2
			Max of DifferentPeps								1			1
SYNE1	Q8NF91	Nesprin-1; AltName: Full=Nuclear envelope spectrin repeat pr	Max of PepCount				2							2
			Max of DifferentPeps				1							1
TARSH	Q7Z7G0	Target of Nesh-SH3; Short=Tarsh; AltName: Full=Nesh-binding	Max of PepCount		3	6								6
			Max of DifferentPeps		3	6								6
TETN	P05452	Tetranectin; Short=TN; AltName: Full=C-type lectin domain fa	Max of PepCount			12	14	17	2	2		3		17
			Max of DifferentPeps			8	10	12	2	2		3		12
THBG	P05543	Thyroxine-binding globulin; AltName: Full=T4-binding globuli	Max of PepCount	14	8	3		26	12	22	34	10	13	34
			Max of DifferentPeps	7	6	2		15	11	16	17	8	10	17
THRB	P00734	Prothrombin; EC=3.4.21.5; AltName: Full=Coagulation factor I	Max of PepCount			2		9						9
			Max of DifferentPeps			2		9						9
TIMP1	P01033	Metalloproteinase inhibitor 1; AltName: Full=Tissue inhibito	Max of PepCount				2							2
			Max of DifferentPeps				2							2
TNF10	P50591	Tumor necrosis factor ligand superfamily member 10; AltName:	Max of PepCount				3		5					5
			Max of DifferentPeps				1		1					1
TRFE	P02787	Serotransferrin; Short=Transferrin; AltName: Full=Siderophil	Max of PepCount	6	9	145	279	83	47	26	40	23	37	279
			Max of DifferentPeps	3	8	53	66	39	34	19	29	20	28	66
TTC3	P53804	Tetratricopeptide repeat protein 3; Short=TPR repeat protein	Max of PepCount			2								2
			Max of DifferentPeps			1								1
TTHY	P02766	Transthyretin; AltName: Full=Prealbumin; AltName: Full=TBPA;	Max of PepCount	6	10	84	16	46	12	7	4	13	14	84
			Max of DifferentPeps	4	4	9	7	10	7	4	3	6	8	10
UBP44	Q9H0E7	Ubiquitin carboxyl-terminal hydrolase 44; EC=3.1.2.15; AltNa	Max of PepCount										3	3
			Max of DifferentPeps										1	1
ULK2	Q8IYT8	Serine/threonine-protein kinase ULK2; EC=2.7.11.1; AltName:	Max of PepCount							2				2
			Max of DifferentPeps							1				1
VASN	Q6EMK4	Vasorin; AltName: Full=Protein slit-like 2; Flags: Precursor	Max of PepCount				6	2		7				7
			Max of DifferentPeps				6	2		7				7
VINC	P18206	Vinculin; AltName: Full=Metavinculin;	Max of PepCount										6	6
			Max of DifferentPeps										6	6
VTDB	P02774	Vitamin D-binding protein; Short=DBP; Short=VDB; AltName: Fu	Max of PepCount	13	36	75	75	127	135	38	39	39	32	135
			Max of DifferentPeps	11	18	32	33	40	40	24	23	23	20	40
VTNC	P04004	Vitronectin; AltName: Full=Serum-spreading factor; Short=S-p	Max of PepCount	2	2	12	10	11						12
			Max of DifferentPeps	2	1	9	7	10						10
VWF	P04275	von Willebrand factor; Short=vWF; Contains: RecName: Full=vo	Max of PepCount			2	20	7	2	34	3		3	34
			Max of DifferentPeps			2	17	7	2	31	3		3	31
WDR36	Q8NI36	WD repeat-containing protein 36; AltName: Full=T-cell activa	Max of PepCount										2	2
			Max of DifferentPeps										1	1
ZA2G	P25311	Zinc-alpha-2-glycoprotein; AltName: Full=Zn-alpha-2-glycopro	Max of PepCount	13	15	32	44	21		2	3	5	5	44
			Max of DifferentPeps	9	11	19	21	14		2	3	5	5	21
ZAGL1	A8MT79	Putative zinc-alpha-2-glycoprotein-like 1; Flags: Precursor;	Max of PepCount								2		2	2
			Max of DifferentPeps								2		2	2
ZMYM6	O95789	Zinc finger MYM-type protein 6; AltName: Full=Zinc finger pr	Max of PepCount					2						2
			Max of DifferentPeps					2						2
ZN800	Q2TB10	Zinc finger protein 800;	Max of PepCount				2							2
			Max of DifferentPeps				1							1
ZPI	Q9UK55	Protein Z-dependent protease inhibitor; Short=PZ-dependent p	Max of PepCount				4	12		5	13	2		13
			Max of DifferentPeps				4	10		4	10	2		10
Total Max of PepCount				141	206	145	335	258	442	298	429	404	370	442
Total Max of DifferentPeps				38	78	59	94	95	95	188	98	94	190	190

## Sheet: DATA
Platform	Process	Depletion	Fraction	PROTSET	Group	Protein	AccessionNumber	ProteinName	sw:ProteinName_HUMAN	GeneID	GeneSymbol	Protein Header	Prot Header_Abbr	Mass	GroupCount	FDrate	Score	HGScore	PepScore	Coverage	PepCount	DifferentPeps	SharedPeps	AllDifferentPeps
Automated	Undepleted	None	1	144	1	1	P01024	sw:CO3_HUMAN	CO3	718	C3	RecName: Full=Complement C3; AltName: Full=C3 and PZP-like alpha-2-macroglobulin domain-containing protein 1; Contains: RecName: Full=Complement C3 beta chain; Contains: RecName: Full=Complement C3 alpha chain; Contains: RecName: Full=C3a anaphylatoxin; Contains: RecName: Full=Complement C3b alphaprime chain; Contains: RecName: Full=Complement C3c alphaprime chain fragment 1; Contains: RecName: F…		187	2	0	766	197.2	568.9	0.521	98	76	0	82
Automated	Undepleted	None	1	144	2	2	P02768	sw:ALBU_HUMAN	ALBU	213	ALB	RecName: Full=Serum albumin; Flags: Precursor;		69.3	1	0	827.4	184.6	642.8	0.877	462	66	0	67
Automated	Undepleted	None	1	144	3	3	P01023	sw:A2MG_HUMAN	A2MG	2	A2M	RecName: Full=Alpha-2-macroglobulin; Short=Alpha-2-M; AltName: Full=C3 and PZP-like alpha-2-macroglobulin domain-containing protein 5; Flags: Precursor;		163.2	4	0	521.7	131.1	390.6	0.491	74	53	7	55	41
Automated	Undepleted	None	1	144	4	4	P02787	sw:TRFE_HUMAN	TRFE	7018	TF	RecName: Full=Serotransferrin; Short=Transferrin; AltName: Full=Siderophilin; AltName: Full=Beta-1 metal-binding globulin; Flags: Precursor;		77	3	0	704.1	142.1	562	0.705	119	52	0	54
Automated	Undepleted	None	1	144	5	5	P0C0L5	sw:CO4B_HUMAN	CO4B	721	C4B	RecName: Full=Complement C4-B; AltName: Full=Basic complement C4; AltName: Full=C3 and PZP-like alpha-2-macroglobulin domain-containing protein 3; Contains: RecName: Full=Complement C4 beta chain; Contains: RecName: Full=Complement C4-B alpha chain; Contains: RecName: Full=C4a anaphylatoxin; Contains: RecName: Full=C4b-B; Contains: RecName: Full=C4d-B; Contains: RecName: Full=Complement C4 gamma …		192.7	5	0	285.9	72.8	213.1	0.241	44	33	32	35	6
Automated	Undepleted	None	1	144	7	7	P02675	sw:FIBB_HUMAN	FIBB	2244	FGB	RecName: Full=Fibrinogen beta chain; Contains: RecName: Full=Fibrinopeptide B; Flags: Precursor;		55.9	7	0	257.2	60.6	196.6	0.57	38	25	0	25
Automated	Undepleted	None	1	144	8	8	P02671	sw:FIBA_HUMAN	FIBA	2243	FGA	RecName: Full=Fibrinogen alpha chain; Contains: RecName: Full=Fibrinopeptide A; Flags: Precursor;		94.9	8	0	211.9	62.8	149	0.343	55	25	0	28
Automated	Undepleted	None	1	144	9	9	P02647	sw:APOA1_HUMAN	APOA1	335	APOA1	RecName: Full=Apolipoprotein A-I; Short=Apo-AI; Short=ApoA-I; Contains: RecName: Full=Apolipoprotein A-I(1-242); Flags: Precursor;		30.7	6	0	276.6	72	204.6	0.67	38	24	0	27
Automated	Undepleted	None	1	144	10	10	P01009	sw:A1AT_HUMAN	A1AT	5265	SERPINA1	RecName: Full=Alpha-1-antitrypsin; AltName: Full=Alpha-1 protease inhibitor; AltName: Full=Alpha-1-antiproteinase; Contains: RecName: Full=Short peptide from AAT; Short=SPAAT; Flags: Precursor;	Alpha-1-antitrypsin; AltName: Full=Alpha-1 protease inhibito	46.7	10	0	208.9	58.8	150	0.565	50	22	0	23
Automated	Undepleted	None	1	144	11	11	P00738	sw:HPT_HUMAN	HPT	3240	HP	RecName: Full=Haptoglobin; Contains: RecName: Full=Haptoglobin alpha chain; Contains: RecName: Full=Haptoglobin beta chain; Flags: Precursor;	Haptoglobin; Contains: RecName: Full=Haptoglobin alpha chain	45.2	11	0	206.7	56	150.7	0.567	32	21	11	22			22_11/12
Automated	Undepleted	None	1	144	12	12	P08603	sw:CFAH_HUMAN	CFAH	3075	CFH	RecName: Full=Complement factor H; AltName: Full=H factor 1; Flags: Precursor;	Complement factor H; AltName: Full=H factor 1; Flags: Precur	139	15	0	146.9	37.6	109.3	0.192	19	18	2	19	75
Automated	Undepleted	None	1	144	13	13	P02679	sw:FIBG_HUMAN	FIBG	2266	FGG	RecName: Full=Fibrinogen gamma chain; Flags: Precursor;	Fibrinogen gamma chain; Flags: Precursor;	51.5	9	0	210.2	39.6	170.6	0.547	29	17	0	17
Automated	Undepleted	None	1	144	14	14	P02774	sw:VTDB_HUMAN	VTDB	2638	GC	RecName: Full=Vitamin D-binding protein; Short=DBP; Short=VDB; AltName: Full=Group-specific component; AltName: Full=Gc-globulin; Flags: Precursor;	Vitamin D-binding protein; Short=DBP; Short=VDB; AltName: Fu	52.9	13	0	152	47.5	104.5	0.447	24	16	0	20
Automated	Undepleted	None	1	144	15	15	P01871	sw:IGHM_HUMAN	IGHM	3507	IGHM	RecName: Full=Ig mu chain C region;	Ig mu chain C region;	49.3	18	0	130	43.9	86	0.396	29	15	10	18	24
Automated	Undepleted	None	1	144	16	16	P01857	sw:IGHG1_HUMAN	IGHG1	3500	IGHG1	RecName: Full=Ig gamma-1 chain C region;	Ig gamma-1 chain C region;	36.1	12	0	185.9	40.9	145	0.603	53	15	8	16			17_6/14, 23_4/11, 28_5/8
Automated	Undepleted	None	1	144	17	17	P01860	sw:IGHG3_HUMAN	IGHG3	3502	IGHG3	RecName: Full=Ig gamma-3 chain C region; AltName: Full=Heavy chain disease protein; AltName: Full=HDC;	Ig gamma-3 chain C region; AltName: Full=Heavy chain disease	41.2	17	0	137	37.4	99.6	0.456	39	14	8	15			16_6/15, 23_5/11, 28_5/8
Automated	Undepleted	None	1	144	18	18	P04217	sw:A1BG_HUMAN	A1BG	1	A1BG	RecName: Full=Alpha-1B-glycoprotein; AltName: Full=Alpha-1-B glycoprotein; Flags: Precursor;	Alpha-1B-glycoprotein; AltName: Full=Alpha-1-B glycoprotein;	54.2	20	0	114.2	32.8	81.4	0.402	14	14	0	14
Automated	Undepleted	None	1	144	19	19	P00450	sw:CERU_HUMAN	CERU	1356	CP	RecName: Full=Ceruloplasmin; EC=1.16.3.1; AltName: Full=Ferroxidase; Flags: Precursor;	Ceruloplasmin; EC=1.16.3.1; AltName: Full=Ferroxidase; Flags	122.1	19	0	121	29.5	91.5	0.177	19	13	0	15
Automated	Undepleted	None	1	144	20	20	P02790	sw:HEMO_HUMAN	HEMO	3263	HPX	RecName: Full=Hemopexin; AltName: Full=Beta-1B-glycoprotein; Flags: Precursor;	Hemopexin; AltName: Full=Beta-1B-glycoprotein; Flags: Precur	51.6	14	0	147.6	37.6	110	0.361	21	13	0	16
Automated	Undepleted	None	1	144	21	21	P01876	sw:IGHA1_HUMAN	IGHA1	3493	IGHA1	RecName: Full=Ig alpha-1 chain C region;	Ig alpha-1 chain C region;	37.6	21	0	111.3	32.8	78.5	0.473	35	13	8	13	30
Automated	Undepleted	None	1	144	22	22	P00739	sw:HPTR_HUMAN	HPTR	3250	HPR	RecName: Full=Haptoglobin-related protein; Flags: Precursor;	Haptoglobin-related protein; Flags: Precursor;	39	23	0	107.8	30.4	77.4	0.319	14	12	11	13			11_11/21
Automated	Undepleted	None	1	144	23	23	P01859	sw:IGHG2_HUMAN	IGHG2	3501	IGHG2	RecName: Full=Ig gamma-2 chain C region;	Ig gamma-2 chain C region;	35.9	24	0	107	29.4	77.6	0.442	33	11	7	12			16_4/15, 17_5/14, 28_4/8
Automated	Undepleted	None	1	144	25	25	P01042	sw:KNG1_HUMAN	KNG1	3827	KNG1	RecName: Full=Kininogen-1; AltName: Full=High molecular weight kininogen; Short=HMWK; AltName: Full=Williams-Fitzgerald-Flaujeac factor; AltName: Full=Fitzgerald factor; AltName: Full=Alpha-2-thiol proteinase inhibitor; Contains: RecName: Full=Kininogen-1 heavy chain; Contains: RecName: Full=Bradykinin; AltName: Full=Kallidin I; Contains: RecName: Full=Lysyl-bradykinin; AltName: Full=Kallidin II;…	Kininogen-1; AltName: Full=High molecular weight kininogen;	71.9	29	0	84.4	24.7	59.7	0.191	10	10	0	12
Automated	Undepleted	None	1	144	26	26	P00751	sw:CFAB_HUMAN	CFAB	629	CFB	RecName: Full=Complement factor B; EC=3.4.21.47; AltName: Full=C3/C5 convertase; AltName: Full=Properdin factor B; AltName: Full=Glycine-rich beta glycoprotein; Short=GBG; AltName: Full=PBF2; Contains: RecName: Full=Complement factor B Ba fragment; Contains: RecName: Full=Complement factor B Bb fragment; Flags: Precursor;	Complement factor B; EC=3.4.21.47; AltName: Full=C3/C5 conve	85.5	32	0	70.3	18.8	51.5	0.145	9	9	0	10
Automated	Undepleted	None	1	144	27	27	Q14624	sw:ITIH4_HUMAN	ITIH4	3700	ITIH4	RecName: Full=Inter-alpha-trypsin inhibitor heavy chain H4; Short=Inter-alpha-inhibitor heavy chain 4; Short=ITI heavy chain H4; AltName: Full=Inter-alpha-trypsin inhibitor family heavy chain-related protein; Short=IHRP; AltName: Full=Plasma kallikrein sensitive glycoprotein 120; Short=PK-120; Short=GP120; Contains: RecName: Full=70 kDa inter-alpha-trypsin inhibitor heavy chain H4; Contains: RecN…	Inter-alpha-trypsin inhibitor heavy chain H4; Short=Inter-al	103.2	28	0	86.2	16.1	70.1	0.129	10	9	0	9
Automated	Undepleted	None	1	144	28	28	P01861	sw:IGHG4_HUMAN	IGHG4	3503	IGHG4	RecName: Full=Ig gamma-4 chain C region;	Ig gamma-4 chain C region;	35.9	27	0	97.6	21	76.6	0.309	31	8	7	9			16_5/15, 17_5/14, 23_4/11
Automated	Undepleted	None	1	144	29	29	P01834	sw:IGKC_HUMAN	IGKC	3514	IGKC	RecName: Full=Ig kappa chain C region;	Ig kappa chain C region;	11.6	22	0	110.2	22.4	87.8	0.887	41	8	0	8
Automated	Undepleted	None	1	144	31	31	P02765	sw:FETUA_HUMAN	FETUA	197	AHSG	RecName: Full=Alpha-2-HS-glycoprotein; AltName: Full=Ba-alpha-2-glycoprotein; AltName: Full=Alpha-2-Z-globulin; AltName: Full=Fetuin-A; Contains: RecName: Full=Alpha-2-HS-glycoprotein chain A; Contains: RecName: Full=Alpha-2-HS-glycoprotein chain B; Flags: Precursor;	Alpha-2-HS-glycoprotein; AltName: Full=Ba-alpha-2-glycoprote	39.3	35	0	66.6	21.6	45.1	0.289	13	8	0	9
Automated	Undepleted	None	1	144	32	32	P01008	sw:ANT3_HUMAN	ANT3	462	SERPINC1	RecName: Full=Antithrombin-III; Short=ATIII; Flags: Precursor;	Antithrombin-III; Short=ATIII; Flags: Precursor;	52.6	39	0	59	18.1	40.9	0.237	9	8	0	9
Automated	Undepleted	None	1	144	33	33	P02766	sw:TTHY_HUMAN	TTHY	7276	TTR	RecName: Full=Transthyretin; AltName: Full=Prealbumin; AltName: Full=TBPA; AltName: Full=TTR; AltName: Full=ATTR; Flags: Precursor;	Transthyretin; AltName: Full=Prealbumin; AltName: Full=TBPA;	15.9	26	0	104.3	20.9	83.4	0.687	12	8	0	8
Automated	Undepleted	None	1	144	34	34	P01011	sw:AACT_HUMAN	AACT	12	SERPINA3	RecName: Full=Alpha-1-antichymotrypsin; Short=ACT; AltName: Full=Cell growth-inhibiting gene 24/25 protein; Contains: RecName: Full=Alpha-1-antichymotrypsin His-Pro-less; Flags: Precursor;	Alpha-1-antichymotrypsin; Short=ACT; AltName: Full=Cell grow	47.6	16	0	138.1	16.7	121.4	0.203	9	8	0	8
Automated	Undepleted	None	1	144	35	35	P02749	sw:APOH_HUMAN	APOH	350	APOH	RecName: Full=Beta-2-glycoprotein 1; AltName: Full=Beta-2-glycoprotein I; Short=Beta(2)GPI; Short=B2GPI; AltName: Full=Apolipoprotein H; Short=Apo-H; AltName: Full=Activated protein C-binding protein; AltName: Full=APC inhibitor; AltName: Full=Anticardiolipin cofactor; Flags: Precursor;	Beta-2-glycoprotein 1; AltName: Full=Beta-2-glycoprotein I;	38.3	30	0	79.1	19.6	59.5	0.301	11	8	0	9
Automated	Undepleted	None	1	144	36	36	P01842	sw:LAC_HUMAN	LAC	3535	IGL@	RecName: Full=Ig lambda chain C regions;	Ig lambda chain C regions;	11.2	25	0	104.8	18.9	85.9	0.876	28	7	0	7
Automated	Undepleted	None	1	144	37	37	P19827	sw:ITIH1_HUMAN	ITIH1	3697	ITIH1	RecName: Full=Inter-alpha-trypsin inhibitor heavy chain H1; Short=Inter-alpha-inhibitor heavy chain 1; Short=ITI heavy chain H1; AltName: Full=Inter-alpha-trypsin inhibitor complex component III; AltName: Full=Serum-derived hyaluronan-associated protein; Short=SHAP; Flags: Precursor;	Inter-alpha-trypsin inhibitor heavy chain H1; Short=Inter-al	101.3	33	0	69.3	12.1	57.2	0.116	7	7	0	7
Automated	Undepleted	None	1	144	38	38	P02751	sw:FINC_HUMAN	FINC	2335	FN1	RecName: Full=Fibronectin; Short=FN; AltName: Full=Cold-insoluble globulin; Short=CIG; Contains: RecName: Full=Ugl-Y1; Contains: RecName: Full=Ugl-Y2; Contains: RecName: Full=Ugl-Y3; Flags: Precursor;	Fibronectin; Short=FN; AltName: Full=Cold-insoluble globulin	262.4	46	0	45.8	9.8	36.1	0.046	7	7	0	7
Automated	Undepleted	None	1	144	39	39	P02763	sw:A1AG1_HUMAN	A1AG1	5004	ORM1	RecName: Full=Alpha-1-acid glycoprotein 1; Short=AGP 1; AltName: Full=Orosomucoid-1; Short=OMD 1; Flags: Precursor;	Alpha-1-acid glycoprotein 1; Short=AGP 1; AltName: Full=Oros	23.5	36	0	66.4	16.5	49.9	0.318	10	7	3	7			44_3/6
Automated	Undepleted	None	1	144	40	40	P19823	sw:ITIH2_HUMAN	ITIH2	3698	ITIH2	RecName: Full=Inter-alpha-trypsin inhibitor heavy chain H2; Short=Inter-alpha-inhibitor heavy chain 2; Short=ITI heavy chain H2; AltName: Full=Inter-alpha-trypsin inhibitor complex component II; AltName: Full=Serum-derived hyaluronan-associated protein; Short=SHAP; Flags: Precursor;	Inter-alpha-trypsin inhibitor heavy chain H2; Short=Inter-al	106.4	41	0	57.8	16.1	41.7	0.107	7	7	0	9
Automated	Undepleted	None	1	144	42	42	P05155	sw:IC1_HUMAN	IC1	710	SERPING1	RecName: Full=Plasma protease C1 inhibitor; Short=C1 Inh; Short=C1Inh; AltName: Full=C1 esterase inhibitor; AltName: Full=C1-inhibiting factor; Flags: Precursor;	Plasma protease C1 inhibitor; Short=C1 Inh; Short=C1Inh; Alt	55.1	31	0	72.4	16.7	55.7	0.152	6	6	0	8
Automated	Undepleted	None	1	144	43	43	P00747	sw:PLMN_HUMAN	PLMN	5340	PLG	RecName: Full=Plasminogen; EC=3.4.21.7; Contains: RecName: Full=Plasmin heavy chain A; Contains: RecName: Full=Activation peptide; Contains: RecName: Full=Angiostatin; Contains: RecName: Full=Plasmin heavy chain A, short form; Contains: RecName: Full=Plasmin light chain B; Flags: Precursor;	Plasminogen; EC=3.4.21.7; Contains: RecName: Full=Plasmin he	90.5	47	0	41.9	11.9	30	0.081	6	6	0	7
Automated	Undepleted	None	1	144	44	44	P19652	sw:A1AG2_HUMAN	A1AG2	5005	ORM2	RecName: Full=Alpha-1-acid glycoprotein 2; Short=AGP 2; AltName: Full=Orosomucoid-2; Short=OMD 2; Flags: Precursor;	Alpha-1-acid glycoprotein 2; Short=AGP 2; AltName: Full=Oros	23.6	34	0	67.3	13.5	53.8	0.303	8	6	3	6			39_3/7
Automated	Undepleted	None	1	144	45	45	P04004	sw:VTNC_HUMAN	VTNC	7448	VTN	RecName: Full=Vitronectin; AltName: Full=Serum-spreading factor; Short=S-protein; AltName: Full=V75; Contains: RecName: Full=Vitronectin V65 subunit; Contains: RecName: Full=Vitronectin V10 subunit; Contains: RecName: Full=Somatomedin-B; Flags: Precursor;	Vitronectin; AltName: Full=Serum-spreading factor; Short=S-p	54.3	37	0	60.9	11.4	49.5	0.14	7	5	0	6
Automated	Undepleted	None	1	144	46	46	P02652	sw:APOA2_HUMAN	APOA2	336	APOA2	RecName: Full=Apolipoprotein A-II; Short=Apo-AII; Short=ApoA-II; Contains: RecName: Full=Apolipoprotein A-II(1-76); Flags: Precursor;	Apolipoprotein A-II; Short=Apo-AII; Short=ApoA-II; Contains:	11.1	40	0	58.7	15.6	43	0.46	7	5	0	6
Automated	Undepleted	None	1	144	47	47	P10909	sw:CLUS_HUMAN	CLUS	1191	CLU	RecName: Full=Clusterin; AltName: Full=Complement-associated protein SP-40,40; AltName: Full=Complement cytolysis inhibitor; Short=CLI; AltName: Full=NA1/NA2; AltName: Full=Apolipoprotein J; Short=Apo-J; AltName: Full=Testosterone-repressed prostate message 2; Short=TRPM-2; AltName: Full=Ku70-binding protein 1; AltName: Full=Aging-associated gene 4 protein; Contains: RecName: Full=Clusterin beta …	Clusterin; AltName: Full=Complement-associated protein SP-40	52.4	38	0	60	11.6	48.4	0.176	6	5	0	6
Automated	Undepleted	None	1	144	48	48	P00734	sw:THRB_HUMAN	THRB	2147	F2	RecName: Full=Prothrombin; EC=3.4.21.5; AltName: Full=Coagulation factor II; Contains: RecName: Full=Activation peptide fragment 1; Contains: RecName: Full=Activation peptide fragment 2; Contains: RecName: Full=Thrombin light chain; Contains: RecName: Full=Thrombin heavy chain; Flags: Precursor;	Prothrombin; EC=3.4.21.5; AltName: Full=Coagulation factor I	70	59	0	29.8	12.6	17.2	0.108	5	5	0	7
Automated	Undepleted	None	1	144	49	49	P04196	sw:HRG_HUMAN	HRG	3273	HRG	RecName: Full=Histidine-rich glycoprotein; AltName: Full=Histidine-proline-rich glycoprotein; Short=HPRG; Flags: Precursor;	Histidine-rich glycoprotein; AltName: Full=Histidine-proline	59.5	42	0	56	11.6	44.3	0.124	5	5	0	6
Automated	Undepleted	None	1	144	50	50	P02753	sw:RET4_HUMAN	RET4	5950	RBP4	RecName: Full=Retinol-binding protein 4; AltName: Full=Plasma retinol-binding protein; Short=PRBP; Short=RBP; Contains: RecName: Full=Plasma retinol-binding protein(1-182); Contains: RecName: Full=Plasma retinol-binding protein(1-181); Contains: RecName: Full=Plasma retinol-binding protein(1-179); Contains: RecName: Full=Plasma retinol-binding protein(1-176); Flags: Precursor;	Retinol-binding protein 4; AltName: Full=Plasma retinol-bind	23	61	0	25.8	8.5	17.3	0.204	4	4	0	4
Automated	Undepleted	None	1	144	51	51	bacsugp:XXXXX	bacsugp:XXXXX	sugp	-	-	(Identical to sw_vtr:TRYP_PIGx	sw_vtr:TRYP_PIGx	24.4	45	0	45.9	9.2	36.7	0.251	6	4	4	4
Automated	Undepleted	None	1	144	52	53	P02743	sw:SAMP_HUMAN	SAMP	325	APCS	RecName: Full=Serum amyloid P-component; Short=SAP; AltName: Full=9.5S alpha-1-glycoprotein; Contains: RecName: Full=Serum amyloid P-component(1-203); Flags: Precursor;	Serum amyloid P-component; Short=SAP; AltName: Full=9.5S alp	25.4	62	0	24.7	8.8	15.9	0.211	4	4	0	4
Automated	Undepleted	None	1	144	53	54	P25311	sw:ZA2G_HUMAN	ZA2G	563	AZGP1	RecName: Full=Zinc-alpha-2-glycoprotein; AltName: Full=Zn-alpha-2-glycoprotein; Short=Zn-alpha-2-GP; Flags: Precursor;	Zinc-alpha-2-glycoprotein; AltName: Full=Zn-alpha-2-glycopro	33.8	50	0	36.1	10.4	25.7	0.186	4	4	1	5
Automated	Undepleted	None	1	144	55	57	P35542	sw:SAA4_HUMAN	SAA4	6291	SAA4	RecName: Full=Serum amyloid A-4 protein; AltName: Full=Constitutively expressed serum amyloid A protein; Short=C-SAA; Flags: Precursor;	Serum amyloid A-4 protein; AltName: Full=Constitutively expr	14.8	67	0	17.8	6.5	11.3	0.262	3	3	0	3
Automated	Undepleted	None	1	144	56	58	P01625	sw:KV402_HUMAN	KV402	-	-	RecName: Full=Ig kappa chain V-IV region Len;	Ig kappa chain V-IV region Len;	12.6	57	0	32.5	7.4	25.1	0.368	6	3	2	3	68
Automated	Undepleted	None	1	144	57	59	P01620	sw:KV302_HUMAN	KV302	-	-	RecName: Full=Ig kappa chain V-III region SIE;	Ig kappa chain V-III region SIE;	11.7	44	0	46.9	7.2	39.7	0.394	5	3	3	3	77		54_2/3
Automated	Undepleted	None	1	144	58	61	P01764	sw:HV303_HUMAN	HV303	28442	IGHV3-23	RecName: Full=Ig heavy chain V-III region VH26; Flags: Precursor;	Ig heavy chain V-III region VH26; Flags: Precursor;	12.6	54	0	33.6	7.1	26.5	0.248	3	3	2	3			61_2/3, 63_1/3, 65_1/3, 85_1/2
Automated	Undepleted	None	1	144	59	62	P27169	sw:PON1_HUMAN	PON1	5444	PON1	RecName: Full=Serum paraoxonase/arylesterase 1; Short=PON 1; EC=3.1.1.2; EC=3.1.8.1; AltName: Full=Serum aryldialkylphosphatase 1; AltName: Full=A-esterase 1; AltName: Full=Aromatic esterase 1; AltName: Full=K-45;	Serum paraoxonase/arylesterase 1; Short=PON 1; EC=3.1.1.2; E	39.7	72	0	15.7	5.8	9.9	0.132	3	3	0	3
Automated	Undepleted	None	1	144	60	63	P06727	sw:APOA4_HUMAN	APOA4	337	APOA4	RecName: Full=Apolipoprotein A-IV; Short=Apo-AIV; Short=ApoA-IV; Flags: Precursor;	Apolipoprotein A-IV; Short=Apo-AIV; Short=ApoA-IV; Flags: Pr	45.4	49	0	36.9	7	29.9	0.101	3	3	0	4
Automated	Undepleted	None	1	144	62	65	P01019	sw:ANGT_HUMAN	ANGT	183	AGT	RecName: Full=Angiotensinogen; AltName: Full=Serpin A8; Contains: RecName: Full=Angiotensin-1; AltName: Full=Angiotensin I; Short=Ang I; Contains: RecName: Full=Angiotensin-2; AltName: Full=Angiotensin II; Short=Ang II; Contains: RecName: Full=Angiotensin-3; AltName: Full=Angiotensin III; Short=Ang III; AltName: Full=Des-Asp[1]-angiotensin II; Flags: Precursor;	Angiotensinogen; AltName: Full=Serpin A8; Contains: RecName:	53.1	60	0	27.3	5.6	21.7	0.093	4	3	0	3
Automated	Undepleted	None	1	144	63	66	P01781	sw:HV320_HUMAN	HV320	-	-	RecName: Full=Ig heavy chain V-III region GAL;	Ig heavy chain V-III region GAL;	12.7	51	0	34.9	6.9	28	0.233	4	3	1	3			58_1/3, 61_1/3, 65_1/3, 85_1/2
Automated	Undepleted	None	1	144	64	67	P02760	sw:AMBP_HUMAN	AMBP	259	AMBP	RecName: Full=Protein AMBP; Contains: RecName: Full=Alpha-1-microglobulin; Short=Protein HC; AltName: Full=Complex-forming glycoprotein heterogeneous in charge; AltName: Full=Alpha-1 microglycoprotein; Contains: RecName: Full=Inter-alpha-trypsin inhibitor light chain; Short=ITI-LC; AltName: Full=Bikunin; AltName: Full=HI-30; AltName: Full=Uronic-acid-rich protein; AltName: Full=EDC1; Contains: Re…	Protein AMBP; Contains: RecName: Full=Alpha-1-microglobulin;	39	58	0	31.6	5.6	26	0.085	5	3	0	3
Automated	Undepleted	None	1	144	65	68	P01766	sw:HV305_HUMAN	HV305	-	-	RecName: Full=Ig heavy chain V-III region BRO;	Ig heavy chain V-III region BRO;	13.2	43	0	47.1	7.1	40	0.308	5	3	3	3	85, 97		58_1/3, 61_1/3, 63_1/3
Automated	Undepleted	None	1	144	66	69	P04003	sw:C4BPA_HUMAN	C4BPA	722	C4BPA	RecName: Full=C4b-binding protein alpha chain; Short=C4bp; AltName: Full=Proline-rich protein; Short=PRP; Flags: Precursor;	C4b-binding protein alpha chain; Short=C4bp; AltName: Full=P	67	69	0	17.1	8.8	8.3	0.055	3	3	0	5
Automated	Undepleted	None	1	144	67	70	P80748	sw:LV302_HUMAN	LV302	-	-	RecName: Full=Ig lambda chain V-III region LOI;	Ig lambda chain V-III region LOI;	11.9	64	0	19	4.7	14.3	0.216	2	2	0	2
Automated	Undepleted	None	1	144	69	74	P01591	sw:IGJ_HUMAN	IGJ	3512	IGJ	RecName: Full=Immunoglobulin J chain;	Immunoglobulin J chain;	15.6	77	0	13.9	4.2	9.8	0.182	2	2	0	2
Automated	Undepleted	None	1	144	70	75	P01779	sw:HV318_HUMAN	HV318	-	-	RecName: Full=Ig heavy chain V-III region TUR;	Ig heavy chain V-III region TUR;	12.4	56	0	32.6	4.4	28.2	0.267	4	2	2	2	91		61_1/3
Automated	Undepleted	None	1	144	71	76	P10643	sw:CO7_HUMAN	CO7	730	C7	RecName: Full=Complement component C7; Flags: Precursor;	Complement component C7; Flags: Precursor;	93.4	90	0	9	2.7	6.2	0.03	2	2	0	2
Automated	Undepleted	None	1	144	72	77	P01617	sw:KV204_HUMAN	KV204	440786	LOC440786	RecName: Full=Ig kappa chain V-II region TEW;	Ig kappa chain V-II region TEW;	12.3	70	0	15.9	4.7	11.2	0.327	2	2	1	2
Automated	Undepleted	None	1	144	73	78	P05090	sw:APOD_HUMAN	APOD	347	APOD	RecName: Full=Apolipoprotein D; Short=Apo-D; Short=ApoD; Flags: Precursor;	Apolipoprotein D; Short=Apo-D; Short=ApoD; Flags: Precursor;	21.2	73	0	15	6.6	8.4	0.095	2	2	0	3
Automated	Undepleted	None	1	144	74	79	P05546	sw:HEP2_HUMAN	HEP2	3053	SERPIND1	RecName: Full=Heparin cofactor 2; AltName: Full=Heparin cofactor II; Short=HC-II; AltName: Full=Protease inhibitor leuserpin 2; Short=HLS2; Flags: Precursor;	Heparin cofactor 2; AltName: Full=Heparin cofactor II; Short	57	97	0	6	3.1	3	0.032	2	2	0	2
Automated	Undepleted	None	1	144	76	81	P01621	sw:KV303_HUMAN	KV303	-	-	RecName: Full=Ig kappa chain V-III region NG9; Flags: Precursor; Fragment;	Ig kappa chain V-III region NG9; Flags: Precursor; Fragment;	10.7	71	0	15.8	4.6	11.2	0.31	2	2	1	2			54_1/3
Automated	Undepleted	None	1	144	78	84	pfgp:18978203	pfgp:18978203	p:18	-	-	histone a1 [Pyrococcus furiosus DSM 3638]	rococcus furiosus DSM 3638]	7.4	63	0	19.8	4.4	15.4	0.239	3	2	0	2
Automated	Undepleted	None	1	144	79	85	pfgp:18977771	pfgp:18977771	p:18	-	-	putative ATPase, vanadate-sensitive [Pyrococcus furiosus DSM 3638]	e, vanadate-sensitive [Pyrococcus furiosus DSM 3638]	65.7	75	0	14.7	3.2	11.5	0.038	2	2	0	2
Automated	Undepleted	None	1	144	80	86	P01700	sw:LV102_HUMAN	LV102	-	-	RecName: Full=Ig lambda chain V-I region HA;	Ig lambda chain V-I region HA;	11.9	78	0	13.7	4.6	9	0.188	2	2	2	2			82_1/2
Automated	Undepleted	None	1	144	81	87	pfgp:18977343	pfgp:18977343	p:18	-	-	pyruvate ferredoxin oxidoreductase subunit gamma [Pyrococcus furiosus DSM 3638]	doxin oxidoreductase subunit gamma [Pyrococcus furiosus DSM	20	66	0	18.4	3.9	14.5	0.216	2	2	0	2
Automated	Undepleted	None	1	144	82	88	P04208	sw:LV106_HUMAN	LV106	-	-	RecName: Full=Ig lambda chain V-I region WAH;	Ig lambda chain V-I region WAH;	11.7	82	0	11.8	4.6	7.2	0.22	3	2	1	2			80_1/2
Automated	Undepleted	None	1	144	83	89	P01598	sw:KV106_HUMAN	KV106	-	-	RecName: Full=Ig kappa chain V-I region EU;	Ig kappa chain V-I region EU;	11.8	81	0	12.9	4.6	8.3	0.269	2	2	1	2
Automated	Undepleted	None	1	144	84	90	P02656	sw:APOC3_HUMAN	APOC3	345	APOC3	RecName: Full=Apolipoprotein C-III; Short=Apo-CIII; Short=ApoC-III; Flags: Precursor;	Apolipoprotein C-III; Short=Apo-CIII; Short=ApoC-III; Flags:	10.8	65	0	18.4	4.5	13.9	0.273	3	2	0	2
Automated	Undepleted	None	1	144	86	93	P68871	sw:HBB_HUMAN	HBB	3043	HBB	RecName: Full=Hemoglobin subunit beta; AltName: Full=Hemoglobin beta chain; AltName: Full=Beta-globin; Contains: RecName: Full=LVV-hemorphin-7;	Hemoglobin subunit beta; AltName: Full=Hemoglobin beta chain	16	91	0	8.8	4.1	4.7	0.177	2	2	2	2
Automated	Undepleted	None	1	144	86	94	P02042	sw:HBD_HUMAN	HBD	3045	HBD	RecName: Full=Hemoglobin subunit delta; AltName: Full=Hemoglobin delta chain; AltName: Full=Delta-globin;	Hemoglobin subunit delta; AltName: Full=Hemoglobin delta cha	16	91	0	8.8	4.1	4.7	0.177	2	2	2	2
Automated	Undepleted	None	1	144	87	95	P09871	sw:C1S_HUMAN	C1S	716	C1S	RecName: Full=Complement C1s subcomponent; EC=3.4.21.42; AltName: Full=C1 esterase; Contains: RecName: Full=Complement C1s subcomponent heavy chain; Contains: RecName: Full=Complement C1s subcomponent light chain; Flags: Precursor;	Complement C1s subcomponent; EC=3.4.21.42; AltName: Full=C1	76.6	68	0	17.8	3.1	14.7	0.039	3	2	0	2
Automated	Undepleted	None	1	144	88	96	P08697	sw:A2AP_HUMAN	A2AP	5345	SERPINF2	RecName: Full=Alpha-2-antiplasmin; Short=Alpha-2-AP; AltName: Full=Alpha-2-plasmin inhibitor; Short=Alpha-2-PI; Flags: Precursor;	Alpha-2-antiplasmin; Short=Alpha-2-AP; AltName: Full=Alpha-2	54.5	83	0	11.6	7.6	4.1	0.073	2	2	0	4
Automated	Undepleted	None	1	144	89	98	P01594	sw:KV102_HUMAN	KV102	652694	LOC652694	RecName: Full=Ig kappa chain V-I region AU;	Ig kappa chain V-I region AU;	11.9	55	0	33.3	2.4	30.9	0.167	4	1	1	1
Automated	Undepleted	None	1	144	89	97	P01593	sw:KV101_HUMAN	KV101	100128009	LOC100128009	RecName: Full=Ig kappa chain V-I region AG;	Ig kappa chain V-I region AG;	12	55	0	33.3	2.4	30.9	0.167	4	1	1	1			93_1/1
Automated	Undepleted	None	1	144	89	99	P01599	sw:KV107_HUMAN	KV107	-	-	RecName: Full=Ig kappa chain V-I region Gal;	Ig kappa chain V-I region Gal;	11.8	55	0	33.1	2.1	30.9	0.167	4	1	1	1
Automated	Undepleted	None	1	144	90	106	P01715	sw:LV401_HUMAN	LV401	-	-	RecName: Full=Ig lambda chain V-IV region Bau;	Ig lambda chain V-IV region Bau;	11.3	93	0	8.4	2.4	6	0.075	3	1	0	1
Automated	Undepleted	None	1	144	92	109	P14410	sw:SUIS_HUMAN	SUIS	6476	SI	RecName: Full=Sucrase-isomaltase, intestinal; Contains: RecName: Full=Sucrase; EC=3.2.1.48; Contains: RecName: Full=Isomaltase; EC=3.2.1.10;	Sucrase-isomaltase, intestinal; Contains: RecName: Full=Sucr	209.3	172	25.9	2.1	1	1.1	0.01	2	1	0	1
Automated	Undepleted	None	1	144	93	110	P01597	sw:KV105_HUMAN	KV105	-	-	RecName: Full=Ig kappa chain V-I region DEE;	Ig kappa chain V-I region DEE;	11.6	53	0	34	2.2	31.8	0.167	4	1	0	1			89_1/1
Automated	Undepleted	None	1	144	99	112	P12643	sw:BMP2_HUMAN	BMP2	650	BMP2	RecName: Full=Bone morphogenetic protein 2; Short=BMP-2; AltName: Full=BMP-2A; Flags: Precursor;	Bone morphogenetic protein 2; Short=BMP-2; AltName: Full=BMP	44.7	124	10.7	3.4	1.5	1.8	0.04	2	1	0	1
Automated	Undepleted	None	1	145	1	1	P01024	sw:CO3_HUMAN	CO3	718	C3	RecName: Full=Complement C3; AltName: Full=C3 and PZP-like alpha-2-macroglobulin domain-containing protein 1; Contains: RecName: Full=Complement C3 beta chain; Contains: RecName: Full=Complement C3 alpha chain; Contains: RecName: Full=C3a anaphylatoxin; Contains: RecName: Full=Complement C3b alphaprime chain; Contains: RecName: Full=Complement C3c alphaprime chain fragment 1; Contains: RecName: F…	Complement C3; AltName: Full=C3 and PZP-like alpha-2-macrogl	187	3	0	673.8	178.9	494.9	0.479	86	68	0	76
Automated	Undepleted	None	1	145	2	2	P02768	sw:ALBU_HUMAN	ALBU	213	ALB	RecName: Full=Serum albumin; Flags: Precursor;	Serum albumin; Flags: Precursor;	69.3	1	0	777.7	177.1	600.5	0.862	446	63	0	65
Automated	Undepleted	None	1	145	3	3	P02787	sw:TRFE_HUMAN	TRFE	7018	TF	RecName: Full=Serotransferrin; Short=Transferrin; AltName: Full=Siderophilin; AltName: Full=Beta-1 metal-binding globulin; Flags: Precursor;	Serotransferrin; Short=Transferrin; AltName: Full=Siderophil	77	2	0	725.5	141.5	584	0.706	108	51	0	54
Automated	Undepleted	None	1	145	4	4	P01023	sw:A2MG_HUMAN	A2MG	2	A2M	RecName: Full=Alpha-2-macroglobulin; Short=Alpha-2-M; AltName: Full=C3 and PZP-like alpha-2-macroglobulin domain-containing protein 5; Flags: Precursor;	Alpha-2-macroglobulin; Short=Alpha-2-M; AltName: Full=C3 and	163.2	4	0	523.6	127.6	396	0.484	72	50	5	54	41
Automated	Undepleted	None	1	145	5	5	P0C0L4	sw:CO4A_HUMAN	CO4A	720	C4A	RecName: Full=Complement C4-A; AltName: Full=Acidic complement C4; AltName: Full=C3 and PZP-like alpha-2-macroglobulin domain-containing protein 2; Contains: RecName: Full=Complement C4 beta chain; Contains: RecName: Full=Complement C4-A alpha chain; Contains: RecName: Full=C4a anaphylatoxin; Contains: RecName: Full=C4b-A; Contains: RecName: Full=C4d-A; Contains: RecName: Full=Complement C4 gamma…	Complement C4-A; AltName: Full=Acidic complement C4; AltName	192.6	5	0	286.8	75	211.8	0.238	41	33	33	36
Automated	Undepleted	None	1	145	5	6	P0C0L5	sw:CO4B_HUMAN	CO4B	721	C4B	RecName: Full=Complement C4-B; AltName: Full=Basic complement C4; AltName: Full=C3 and PZP-like alpha-2-macroglobulin domain-containing protein 3; Contains: RecName: Full=Complement C4 beta chain; Contains: RecName: Full=Complement C4-B alpha chain; Contains: RecName: Full=C4a anaphylatoxin; Contains: RecName: Full=C4b-B; Contains: RecName: Full=C4d-B; Contains: RecName: Full=Complement C4 gamma …	Complement C4-B; AltName: Full=Basic complement C4; AltName:	192.7	5	0	286.8	75	211.8	0.238	41	33	33	36
Automated	Undepleted	None	1	145	6	7	P02647	sw:APOA1_HUMAN	APOA1	335	APOA1	RecName: Full=Apolipoprotein A-I; Short=Apo-AI; Short=ApoA-I; Contains: RecName: Full=Apolipoprotein A-I(1-242); Flags: Precursor;	Apolipoprotein A-I; Short=Apo-AI; Short=ApoA-I; Contains: Re	30.7	6	0	252.2	74.9	177.4	0.67	34	23	0	28
Automated	Undepleted	None	1	145	7	8	P02671	sw:FIBA_HUMAN	FIBA	2243	FGA	RecName: Full=Fibrinogen alpha chain; Contains: RecName: Full=Fibrinopeptide A; Flags: Precursor;	Fibrinogen alpha chain; Contains: RecName: Full=Fibrinopepti	94.9	12	0	160.2	46.8	113.4	0.289	40	22	0	22
Automated	Undepleted	None	1	145	8	9	P01009	sw:A1AT_HUMAN	A1AT	5265	SERPINA1	RecName: Full=Alpha-1-antitrypsin; AltName: Full=Alpha-1 protease inhibitor; AltName: Full=Alpha-1-antiproteinase; Contains: RecName: Full=Short peptide from AAT; Short=SPAAT; Flags: Precursor;	Alpha-1-antitrypsin; AltName: Full=Alpha-1 protease inhibito	46.7	7	0	210.2	55.5	154.6	0.605	49	22	0	22
Automated	Undepleted	None	1	145	9	10	P00738	sw:HPT_HUMAN	HPT	3240	HP	RecName: Full=Haptoglobin; Contains: RecName: Full=Haptoglobin alpha chain; Contains: RecName: Full=Haptoglobin beta chain; Flags: Precursor;	Haptoglobin; Contains: RecName: Full=Haptoglobin alpha chain	45.2	8	0	209.3	58.8	150.5	0.483	31	22	12	23			16_12/14
Automated	Undepleted	None	1	145	10	11	P02675	sw:FIBB_HUMAN	FIBB	2244	FGB	RecName: Full=Fibrinogen beta chain; Contains: RecName: Full=Fibrinopeptide B; Flags: Precursor;	Fibrinogen beta chain; Contains: RecName: Full=Fibrinopeptid	55.9	9	0	202.8	51.7	151.1	0.517	29	20	0	22
Automated	Undepleted	None	1	145	11	12	P02774	sw:VTDB_HUMAN	VTDB	2638	GC	RecName: Full=Vitamin D-binding protein; Short=DBP; Short=VDB; AltName: Full=Group-specific component; AltName: Full=Gc-globulin; Flags: Precursor;	Vitamin D-binding protein; Short=DBP; Short=VDB; AltName: Fu	52.9	15	0	141	41.7	99.3	0.409	23	17	0	18
Automated	Undepleted	None	1	145	12	13	P01871	sw:IGHM_HUMAN	IGHM	3507	IGHM	RecName: Full=Ig mu chain C region;	Ig mu chain C region;	49.3	16	0	126.6	40.8	85.8	0.429	24	16	11	17	21
Automated	Undepleted	None	1	145	13	14	P01857	sw:IGHG1_HUMAN	IGHG1	3500	IGHG1	RecName: Full=Ig gamma-1 chain C region;	Ig gamma-1 chain C region;	36.1	10	0	185.9	40.8	145.1	0.603	48	15	8	16			18_6/13, 22_4/11, 26_5/8
Automated	Undepleted	None	1	145	14	15	P02679	sw:FIBG_HUMAN	FIBG	2266	FGG	RecName: Full=Fibrinogen gamma chain; Flags: Precursor;	Fibrinogen gamma chain; Flags: Precursor;	51.5	11	0	179.8	34	145.8	0.477	23	15	0	15
Automated	Undepleted	None	1	145	15	16	P04217	sw:A1BG_HUMAN	A1BG	1	A1BG	RecName: Full=Alpha-1B-glycoprotein; AltName: Full=Alpha-1-B glycoprotein; Flags: Precursor;	Alpha-1B-glycoprotein; AltName: Full=Alpha-1-B glycoprotein;	54.2	19	0	120.5	35.4	85.1	0.4	17	14	0	15
Automated	Undepleted	None	1	145	16	17	P00739	sw:HPTR_HUMAN	HPTR	3250	HPR	RecName: Full=Haptoglobin-related protein; Flags: Precursor;	Haptoglobin-related protein; Flags: Precursor;	39	17	0	125	33.1	92	0.385	16	14	12	14			9_12/22
Automated	Undepleted	None	1	145	17	18	P00450	sw:CERU_HUMAN	CERU	1356	CP	RecName: Full=Ceruloplasmin; EC=1.16.3.1; AltName: Full=Ferroxidase; Flags: Precursor;	Ceruloplasmin; EC=1.16.3.1; AltName: Full=Ferroxidase; Flags	122.1	20	0	119.7	27	92.7	0.186	19	13	0	14
Automated	Undepleted	None	1	145	18	19	P01860	sw:IGHG3_HUMAN	IGHG3	3502	IGHG3	RecName: Full=Ig gamma-3 chain C region; AltName: Full=Heavy chain disease protein; AltName: Full=HDC;	Ig gamma-3 chain C region; AltName: Full=Heavy chain disease	41.2	13	0	146.3	37.3	109	0.443	37	13	7	15			13_6/15, 22_4/11, 26_5/8
Automated	Undepleted	None	1	145	19	20	P02790	sw:HEMO_HUMAN	HEMO	3263	HPX	RecName: Full=Hemopexin; AltName: Full=Beta-1B-glycoprotein; Flags: Precursor;	Hemopexin; AltName: Full=Beta-1B-glycoprotein; Flags: Precur	51.6	14	0	141.3	34.7	106.6	0.361	23	13	0	15
Automated	Undepleted	None	1	145	20	21	P01876	sw:IGHA1_HUMAN	IGHA1	3493	IGHA1	RecName: Full=Ig alpha-1 chain C region;	Ig alpha-1 chain C region;	37.6	25	0	103.9	32.6	71.3	0.473	33	13	8	13	28
Automated	Undepleted	None	1	145	22	23	P01859	sw:IGHG2_HUMAN	IGHG2	3501	IGHG2	RecName: Full=Ig gamma-2 chain C region;	Ig gamma-2 chain C region;	35.9	21	0	117.2	32.1	85	0.448	34	11	6	13			13_4/15, 18_4/13, 26_4/8
Automated	Undepleted	None	1	145	23	24	P00751	sw:CFAB_HUMAN	CFAB	629	CFB	RecName: Full=Complement factor B; EC=3.4.21.47; AltName: Full=C3/C5 convertase; AltName: Full=Properdin factor B; AltName: Full=Glycine-rich beta glycoprotein; Short=GBG; AltName: Full=PBF2; Contains: RecName: Full=Complement factor B Ba fragment; Contains: RecName: Full=Complement factor B Bb fragment; Flags: Precursor;	Complement factor B; EC=3.4.21.47; AltName: Full=C3/C5 conve	85.5	30	0	70.4	23.3	47.1	0.174	10	10	0	12
Automated	Undepleted	None	1	145	24	25	P08603	sw:CFAH_HUMAN	CFAH	3075	CFH	RecName: Full=Complement factor H; AltName: Full=H factor 1; Flags: Precursor;	Complement factor H; AltName: Full=H factor 1; Flags: Precur	139	24	0	105.1	19.2	85.8	0.118	10	10	0	11
Automated	Undepleted	None	1	145	25	26	P01008	sw:ANT3_HUMAN	ANT3	462	SERPINC1	RecName: Full=Antithrombin-III; Short=ATIII; Flags: Precursor;	Antithrombin-III; Short=ATIII; Flags: Precursor;	52.6	36	0	59.4	20.4	39.1	0.263	11	9	0	10
Automated	Undepleted	None	1	145	26	27	P01861	sw:IGHG4_HUMAN	IGHG4	3503	IGHG4	RecName: Full=Ig gamma-4 chain C region;	Ig gamma-4 chain C region;	35.9	26	0	100	20.9	79	0.309	29	8	7	9			13_5/15, 18_5/13, 22_4/11
Automated	Undepleted	None	1	145	27	28	P01834	sw:IGKC_HUMAN	IGKC	3514	IGKC	RecName: Full=Ig kappa chain C region;	Ig kappa chain C region;	11.6	23	0	113.6	22.3	91.3	0.887	39	8	0	8
Automated	Undepleted	None	1	145	29	30	P02765	sw:FETUA_HUMAN	FETUA	197	AHSG	RecName: Full=Alpha-2-HS-glycoprotein; AltName: Full=Ba-alpha-2-glycoprotein; AltName: Full=Alpha-2-Z-globulin; AltName: Full=Fetuin-A; Contains: RecName: Full=Alpha-2-HS-glycoprotein chain A; Contains: RecName: Full=Alpha-2-HS-glycoprotein chain B; Flags: Precursor;	Alpha-2-HS-glycoprotein; AltName: Full=Ba-alpha-2-glycoprote	39.3	34	0	63.6	21.4	42.2	0.289	11	8	0	9
Automated	Undepleted	None	1	145	30	31	P02766	sw:TTHY_HUMAN	TTHY	7276	TTR	RecName: Full=Transthyretin; AltName: Full=Prealbumin; AltName: Full=TBPA; AltName: Full=TTR; AltName: Full=ATTR; Flags: Precursor;	Transthyretin; AltName: Full=Prealbumin; AltName: Full=TBPA;	15.9	22	0	116.1	20.8	95.4	0.687	15	8	0	8
Automated	Undepleted	None	1	145	31	32	P02763	sw:A1AG1_HUMAN	A1AG1	5004	ORM1	RecName: Full=Alpha-1-acid glycoprotein 1; Short=AGP 1; AltName: Full=Orosomucoid-1; Short=OMD 1; Flags: Precursor;	Alpha-1-acid glycoprotein 1; Short=AGP 1; AltName: Full=Oros	23.5	27	0	88.7	19.2	69.5	0.318	11	7	3	8			38_3/6
Automated	Undepleted	None	1	145	32	33	P02749	sw:APOH_HUMAN	APOH	350	APOH	RecName: Full=Beta-2-glycoprotein 1; AltName: Full=Beta-2-glycoprotein I; Short=Beta(2)GPI; Short=B2GPI; AltName: Full=Apolipoprotein H; Short=Apo-H; AltName: Full=Activated protein C-binding protein; AltName: Full=APC inhibitor; AltName: Full=Anticardiolipin cofactor; Flags: Precursor;	Beta-2-glycoprotein 1; AltName: Full=Beta-2-glycoprotein I;	38.3	29	0	70.7	17	53.7	0.301	10	7	0	8
Automated	Undepleted	None	1	145	33	34	P01011	sw:AACT_HUMAN	AACT	12	SERPINA3	RecName: Full=Alpha-1-antichymotrypsin; Short=ACT; AltName: Full=Cell growth-inhibiting gene 24/25 protein; Contains: RecName: Full=Alpha-1-antichymotrypsin His-Pro-less; Flags: Precursor;	Alpha-1-antichymotrypsin; Short=ACT; AltName: Full=Cell grow	47.6	18	0	123.5	14.2	109.3	0.201	8	7	0	7
Automated	Undepleted	None	1	145	34	35	Q14624	sw:ITIH4_HUMAN	ITIH4	3700	ITIH4	RecName: Full=Inter-alpha-trypsin inhibitor heavy chain H4; Short=Inter-alpha-inhibitor heavy chain 4; Short=ITI heavy chain H4; AltName: Full=Inter-alpha-trypsin inhibitor family heavy chain-related protein; Short=IHRP; AltName: Full=Plasma kallikrein sensitive glycoprotein 120; Short=PK-120; Short=GP120; Contains: RecName: Full=70 kDa inter-alpha-trypsin inhibitor heavy chain H4; Contains: RecN…	Inter-alpha-trypsin inhibitor heavy chain H4; Short=Inter-al	103.2	32	0	68.2	13.8	54.3	0.096	7	7	0	8
Automated	Undepleted	None	1	145	35	36	P01842	sw:LAC_HUMAN	LAC	3535	IGL@	RecName: Full=Ig lambda chain C regions;	Ig lambda chain C regions;	11.2	28	0	86.7	15.8	70.9	0.829	28	6	0	6
Automated	Undepleted	None	1	145	36	37	P19823	sw:ITIH2_HUMAN	ITIH2	3698	ITIH2	RecName: Full=Inter-alpha-trypsin inhibitor heavy chain H2; Short=Inter-alpha-inhibitor heavy chain 2; Short=ITI heavy chain H2; AltName: Full=Inter-alpha-trypsin inhibitor complex component II; AltName: Full=Serum-derived hyaluronan-associated protein; Short=SHAP; Flags: Precursor;	Inter-alpha-trypsin inhibitor heavy chain H2; Short=Inter-al	106.4	47	0	35.7	11.8	23.9	0.095	6	6	0	7
Automated	Undepleted	None	1	145	37	38	P19827	sw:ITIH1_HUMAN	ITIH1	3697	ITIH1	RecName: Full=Inter-alpha-trypsin inhibitor heavy chain H1; Short=Inter-alpha-inhibitor heavy chain 1; Short=ITI heavy chain H1; AltName: Full=Inter-alpha-trypsin inhibitor complex component III; AltName: Full=Serum-derived hyaluronan-associated protein; Short=SHAP; Flags: Precursor;	Inter-alpha-trypsin inhibitor heavy chain H1; Short=Inter-al	101.3	31	0	69.6	10	59.7	0.092	6	6	0	6
Automated	Undepleted	None	1	145	38	39	P19652	sw:A1AG2_HUMAN	A1AG2	5005	ORM2	RecName: Full=Alpha-1-acid glycoprotein 2; Short=AGP 2; AltName: Full=Orosomucoid-2; Short=OMD 2; Flags: Precursor;	Alpha-1-acid glycoprotein 2; Short=AGP 2; AltName: Full=Oros	23.6	33	0	67.8	16	51.7	0.303	8	6	3	7			31_3/7
Automated	Undepleted	None	1	145	39	40	P01042	sw:KNG1_HUMAN	KNG1	3827	KNG1	RecName: Full=Kininogen-1; AltName: Full=High molecular weight kininogen; Short=HMWK; AltName: Full=Williams-Fitzgerald-Flaujeac factor; AltName: Full=Fitzgerald factor; AltName: Full=Alpha-2-thiol proteinase inhibitor; Contains: RecName: Full=Kininogen-1 heavy chain; Contains: RecName: Full=Bradykinin; AltName: Full=Kallidin I; Contains: RecName: Full=Lysyl-bradykinin; AltName: Full=Kallidin II;…	Kininogen-1; AltName: Full=High molecular weight kininogen;	71.9	39	0	51.1	17.4	33.7	0.112	6	6	0	9
Automated	Undepleted	None	1	145	40	41	P00747	sw:PLMN_HUMAN	PLMN	5340	PLG	RecName: Full=Plasminogen; EC=3.4.21.7; Contains: RecName: Full=Plasmin heavy chain A; Contains: RecName: Full=Activation peptide; Contains: RecName: Full=Angiostatin; Contains: RecName: Full=Plasmin heavy chain A, short form; Contains: RecName: Full=Plasmin light chain B; Flags: Precursor;	Plasminogen; EC=3.4.21.7; Contains: RecName: Full=Plasmin he	90.5	46	0	36	9.8	26.1	0.085	5	5	0	6
Automated	Undepleted	None	1	145	42	43	P04004	sw:VTNC_HUMAN	VTNC	7448	VTN	RecName: Full=Vitronectin; AltName: Full=Serum-spreading factor; Short=S-protein; AltName: Full=V75; Contains: RecName: Full=Vitronectin V65 subunit; Contains: RecName: Full=Vitronectin V10 subunit; Contains: RecName: Full=Somatomedin-B; Flags: Precursor;	Vitronectin; AltName: Full=Serum-spreading factor; Short=S-p	54.3	41	0	45.9	9.2	36.8	0.121	6	4	0	5
Automated	Undepleted	None	1	145	43	44	P06312	sw:KV401_HUMAN	KV401	28908	IGKV4-1	RecName: Full=Ig kappa chain V-IV region; Flags: Precursor; Fragment;	Ig kappa chain V-IV region; Flags: Precursor; Fragment;	13.4	43	0	40.6	10.2	30.4	0.298	4	4	4	4	53, 62		47_3/4
Automated	Undepleted	None	1	145	43	45	P06313	sw:KV403_HUMAN	KV403	-	-	RecName: Full=Ig kappa chain V-IV region JI; Flags: Precursor;	Ig kappa chain V-IV region JI; Flags: Precursor;	14.6	43	0	40.6	10.2	30.4	0.271	4	4	4	4
Automated	Undepleted	None	1	145	44	46	P05155	sw:IC1_HUMAN	IC1	710	SERPING1	RecName: Full=Plasma protease C1 inhibitor; Short=C1 Inh; Short=C1Inh; AltName: Full=C1 esterase inhibitor; AltName: Full=C1-inhibiting factor; Flags: Precursor;	Plasma protease C1 inhibitor; Short=C1 Inh; Short=C1Inh; Alt	55.1	51	0	33.4	7.3	26	0.098	4	4	0	4
Automated	Undepleted	None	1	145	45	47	P02652	sw:APOA2_HUMAN	APOA2	336	APOA2	RecName: Full=Apolipoprotein A-II; Short=Apo-AII; Short=ApoA-II; Contains: RecName: Full=Apolipoprotein A-II(1-76); Flags: Precursor;	Apolipoprotein A-II; Short=Apo-AII; Short=ApoA-II; Contains:	11.1	35	0	60.6	15.6	45	0.41	6	4	0	6
Automated	Undepleted	None	1	145	46	48	P10909	sw:CLUS_HUMAN	CLUS	1191	CLU	RecName: Full=Clusterin; AltName: Full=Complement-associated protein SP-40,40; AltName: Full=Complement cytolysis inhibitor; Short=CLI; AltName: Full=NA1/NA2; AltName: Full=Apolipoprotein J; Short=Apo-J; AltName: Full=Testosterone-repressed prostate message 2; Short=TRPM-2; AltName: Full=Ku70-binding protein 1; AltName: Full=Aging-associated gene 4 protein; Contains: RecName: Full=Clusterin beta …	Clusterin; AltName: Full=Complement-associated protein SP-40	52.4	44	0	40.4	7.1	33.3	0.14	5	4	0	4
Automated	Undepleted	None	1	145	47	49	P01625	sw:KV402_HUMAN	KV402	-	-	RecName: Full=Ig kappa chain V-IV region Len;	Ig kappa chain V-IV region Len;	12.6	37	0	53.6	10.2	43.4	0.368	6	4	3	4	53		43_3/4, 62_1/2
Automated	Undepleted	None	1	145	48	50	bacsugp:XXXXX	bacsugp:XXXXX	sugp	-	-	(Identical to sw_vtr:TRYP_PIGx	sw_vtr:TRYP_PIGx	24.4	56	0	26.4	9.2	17.2	0.251	4	4	4	4
Automated	Undepleted	None	1	145	49	52	P04196	sw:HRG_HUMAN	HRG	3273	HRG	RecName: Full=Histidine-rich glycoprotein; AltName: Full=Histidine-proline-rich glycoprotein; Short=HPRG; Flags: Precursor;	Histidine-rich glycoprotein; AltName: Full=Histidine-proline	59.5	40	0	48.8	7.2	41.6	0.101	4	4	0	4
Automated	Undepleted	None	1	145	50	53	P02743	sw:SAMP_HUMAN	SAMP	325	APCS	RecName: Full=Serum amyloid P-component; Short=SAP; AltName: Full=9.5S alpha-1-glycoprotein; Contains: RecName: Full=Serum amyloid P-component(1-203); Flags: Precursor;	Serum amyloid P-component; Short=SAP; AltName: Full=9.5S alp	25.4	51	0	33.4	8.7	24.6	0.193	4	4	0	4
Automated	Undepleted	None	1	145	51	54	P25311	sw:ZA2G_HUMAN	ZA2G	563	AZGP1	RecName: Full=Zinc-alpha-2-glycoprotein; AltName: Full=Zn-alpha-2-glycoprotein; Short=Zn-alpha-2-GP; Flags: Precursor;	Zinc-alpha-2-glycoprotein; AltName: Full=Zn-alpha-2-glycopro	33.8	55	0	27	7.9	19	0.207	4	4	0	4
Automated	Undepleted	None	1	145	54	58	P01620	sw:KV302_HUMAN	KV302	-	-	RecName: Full=Ig kappa chain V-III region SIE;	Ig kappa chain V-III region SIE;	11.7	38	0	51.8	7.2	44.7	0.394	4	3	3	3	66		52_2/3
Automated	Undepleted	None	1	145	55	60	P00734	sw:THRB_HUMAN	THRB	2147	F2	RecName: Full=Prothrombin; EC=3.4.21.5; AltName: Full=Coagulation factor II; Contains: RecName: Full=Activation peptide fragment 1; Contains: RecName: Full=Activation peptide fragment 2; Contains: RecName: Full=Thrombin light chain; Contains: RecName: Full=Thrombin heavy chain; Flags: Precursor;	Prothrombin; EC=3.4.21.5; AltName: Full=Coagulation factor I	70	60	0	22.5	8.4	14.1	0.056	3	3	0	5
Automated	Undepleted	None	1	145	56	61	P02751	sw:FINC_HUMAN	FINC	2335	FN1	RecName: Full=Fibronectin; Short=FN; AltName: Full=Cold-insoluble globulin; Short=CIG; Contains: RecName: Full=Ugl-Y1; Contains: RecName: Full=Ugl-Y2; Contains: RecName: Full=Ugl-Y3; Flags: Precursor;	Fibronectin; Short=FN; AltName: Full=Cold-insoluble globulin	262.4	72	0	13.1	3.4	9.8	0.023	3	3	0	3
Automated	Undepleted	None	1	145	57	62	P02760	sw:AMBP_HUMAN	AMBP	259	AMBP	RecName: Full=Protein AMBP; Contains: RecName: Full=Alpha-1-microglobulin; Short=Protein HC; AltName: Full=Complex-forming glycoprotein heterogeneous in charge; AltName: Full=Alpha-1 microglycoprotein; Contains: RecName: Full=Inter-alpha-trypsin inhibitor light chain; Short=ITI-LC; AltName: Full=Bikunin; AltName: Full=HI-30; AltName: Full=Uronic-acid-rich protein; AltName: Full=EDC1; Contains: Re…	Protein AMBP; Contains: RecName: Full=Alpha-1-microglobulin;	39	48	0	34.9	7.8	27.1	0.088	4	3	0	4
Automated	Undepleted	None	1	145	58	63	P06727	sw:APOA4_HUMAN	APOA4	337	APOA4	RecName: Full=Apolipoprotein A-IV; Short=Apo-AIV; Short=ApoA-IV; Flags: Precursor;	Apolipoprotein A-IV; Short=Apo-AIV; Short=ApoA-IV; Flags: Pr	45.4	42	0	40.8	9	31.8	0.101	3	3	0	5
Automated	Undepleted	None	1	145	59	64	P35542	sw:SAA4_HUMAN	SAA4	6291	SAA4	RecName: Full=Serum amyloid A-4 protein; AltName: Full=Constitutively expressed serum amyloid A protein; Short=C-SAA; Flags: Precursor;	Serum amyloid A-4 protein; AltName: Full=Constitutively expr	14.8	67	0	16.8	4.1	12.7	0.131	2	2	0	2
Automated	Undepleted	None	1	145	60	65	P80748	sw:LV302_HUMAN	LV302	-	-	RecName: Full=Ig lambda chain V-III region LOI;	Ig lambda chain V-III region LOI;	11.9	63	0	20.2	4.7	15.5	0.216	2	2	0	2
Automated	Undepleted	None	1	145	61	66	P01779	sw:HV318_HUMAN	HV318	-	-	RecName: Full=Ig heavy chain V-III region TUR;	Ig heavy chain V-III region TUR;	12.4	66	0	17.2	4.4	12.8	0.267	3	2	2	2	83		70_1/2
Automated	Undepleted	None	1	145	63	68	P01764	sw:HV303_HUMAN	HV303	28442	IGHV3-23	RecName: Full=Ig heavy chain V-III region VH26; Flags: Precursor;	Ig heavy chain V-III region VH26; Flags: Precursor;	12.6	52	0	31.4	4.5	27	0.188	3	2	1	2			70_1/2
Automated	Undepleted	None	1	145	64	69	P01621	sw:KV303_HUMAN	KV303	-	-	RecName: Full=Ig kappa chain V-III region NG9; Flags: Precursor; Fragment;	Ig kappa chain V-III region NG9; Flags: Precursor; Fragment;	10.7	69	0	15.7	4.6	11.1	0.31	2	2	1	2			52_1/3
Automated	Undepleted	None	1	145	65	70	pfgp:18977747	pfgp:18977747	p:18	-	-	elongation factor 1-alpha [Pyrococcus furiosus DSM 3638]	tor 1-alpha [Pyrococcus furiosus DSM 3638]	47.6	79	0	10.8	3.1	7.7	0.077	2	2	0	2
Automated	Undepleted	None	1	145	67	73	pfgp:18977771	pfgp:18977771	p:18	-	-	putative ATPase, vanadate-sensitive [Pyrococcus furiosus DSM 3638]	e, vanadate-sensitive [Pyrococcus furiosus DSM 3638]	65.7	64	0	19.8	3.2	16.6	0.038	3	2	0	2
Automated	Undepleted	None	1	145	68	74	P01700	sw:LV102_HUMAN	LV102	-	-	RecName: Full=Ig lambda chain V-I region HA;	Ig lambda chain V-I region HA;	11.9	71	0	14.3	4.6	9.8	0.188	2	2	2	2			71_1/2
Automated	Undepleted	None	1	145	69	75	pfgp:18977343	pfgp:18977343	p:18	-	-	pyruvate ferredoxin oxidoreductase subunit gamma [Pyrococcus furiosus DSM 3638]	doxin oxidoreductase subunit gamma [Pyrococcus furiosus DSM	20	68	0	16.8	3.9	12.9	0.216	2	2	0	2
Automated	Undepleted	None	1	145	71	77	P04208	sw:LV106_HUMAN	LV106	-	-	RecName: Full=Ig lambda chain V-I region WAH;	Ig lambda chain V-I region WAH;	11.7	74	0	11.8	4.6	7.2	0.22	3	2	1	2			68_1/2
Automated	Undepleted	None	1	145	72	78	Q9ULH1	sw:ASAP1_HUMAN	ASAP1	50807	ASAP1	RecName: Full=Arf-GAP with SH3 domain, ANK repeat and PH domain-containing protein 1; AltName: Full=130 kDa phosphatidylinositol 4,5-biphosphate-dependent ARF1 GTPase-activating protein; AltName: Full=PIP2-dependent ARF1 GAP; AltName: Full=ADP-ribosylation factor-directed GTPase-activating protein 1; Short=ARF GTPase-activating protein 1; AltName: Full=Development and differentiation-enhancing fa…	Arf-GAP with SH3 domain, ANK repeat and PH domain-containing	125.4	89	0	7.2	2.3	4.9	0.016	4	2	0	2
Automated	Undepleted	None	1	145	73	79	P27169	sw:PON1_HUMAN	PON1	5444	PON1	RecName: Full=Serum paraoxonase/arylesterase 1; Short=PON 1; EC=3.1.1.2; EC=3.1.8.1; AltName: Full=Serum aryldialkylphosphatase 1; AltName: Full=A-esterase 1; AltName: Full=Aromatic esterase 1; AltName: Full=K-45;	Serum paraoxonase/arylesterase 1; Short=PON 1; EC=3.1.1.2; E	39.7	75	0	11.6	3.6	8	0.07	2	2	0	2
Automated	Undepleted	None	1	145	74	80	O43866	sw:CD5L_HUMAN	CD5L	922	CD5L	RecName: Full=CD5 antigen-like; AltName: Full=SP-alpha; AltName: Full=CT-2; AltName: Full=IgM-associated peptide; Flags: Precursor;	CD5 antigen-like; AltName: Full=SP-alpha; AltName: Full=CT-2	38	70	0	15	3.4	11.6	0.052	2	2	0	2
Automated	Undepleted	None	1	145	75	81	P01781	sw:HV320_HUMAN	HV320	-	-	RecName: Full=Ig heavy chain V-III region GAL;	Ig heavy chain V-III region GAL;	12.7	53	0	27.9	4.3	23.6	0.172	4	2	0	2
Automated	Undepleted	None	1	145	76	82	P01766	sw:HV305_HUMAN	HV305	-	-	RecName: Full=Ig heavy chain V-III region BRO;	Ig heavy chain V-III region BRO;	13.2	54	0	27.7	4.5	23.3	0.25	4	2	2	2	87, 90
Automated	Undepleted	None	1	145	77	83	P68871	sw:HBB_HUMAN	HBB	3043	HBB	RecName: Full=Hemoglobin subunit beta; AltName: Full=Hemoglobin beta chain; AltName: Full=Beta-globin; Contains: RecName: Full=LVV-hemorphin-7;	Hemoglobin subunit beta; AltName: Full=Hemoglobin beta chain	16	62	0	22.1	4.1	18	0.156	2	2	1	2
Automated	Undepleted	None	1	145	78	84	P01019	sw:ANGT_HUMAN	ANGT	183	AGT	RecName: Full=Angiotensinogen; AltName: Full=Serpin A8; Contains: RecName: Full=Angiotensin-1; AltName: Full=Angiotensin I; Short=Ang I; Contains: RecName: Full=Angiotensin-2; AltName: Full=Angiotensin II; Short=Ang II; Contains: RecName: Full=Angiotensin-3; AltName: Full=Angiotensin III; Short=Ang III; AltName: Full=Des-Asp[1]-angiotensin II; Flags: Precursor;	Angiotensinogen; AltName: Full=Serpin A8; Contains: RecName:	53.1	59	0	22.8	3.5	19.4	0.06	3	2	0	2
Automated	Undepleted	None	1	145	79	85	P04003	sw:C4BPA_HUMAN	C4BPA	722	C4BPA	RecName: Full=C4b-binding protein alpha chain; Short=C4bp; AltName: Full=Proline-rich protein; Short=PRP; Flags: Precursor;	C4b-binding protein alpha chain; Short=C4bp; AltName: Full=P	67	85	0	7.9	3	4.9	0.047	2	2	0	2
Automated	Undepleted	None	1	145	80	86	P09871	sw:C1S_HUMAN	C1S	716	C1S	RecName: Full=Complement C1s subcomponent; EC=3.4.21.42; AltName: Full=C1 esterase; Contains: RecName: Full=Complement C1s subcomponent heavy chain; Contains: RecName: Full=Complement C1s subcomponent light chain; Flags: Precursor;	Complement C1s subcomponent; EC=3.4.21.42; AltName: Full=C1	76.6	65	0	17.3	3	14.3	0.039	2	2	0	2
Automated	Undepleted	None	1	145	81	88	P01594	sw:KV102_HUMAN	KV102	652694	LOC652694	RecName: Full=Ig kappa chain V-I region AU;	Ig kappa chain V-I region AU;	11.9	57	0	23.9	2.4	21.5	0.167	4	1	1	1
Automated	Undepleted	None	1	145	81	87	P01593	sw:KV101_HUMAN	KV101	100128009	LOC100128009	RecName: Full=Ig kappa chain V-I region AG;	Ig kappa chain V-I region AG;	12	58	0	23.8	2.4	21.5	0.167	4	1	1	1			86_1/1
Automated	Undepleted	None	1	145	81	89	P01599	sw:KV107_HUMAN	KV107	-	-	RecName: Full=Ig kappa chain V-I region Gal;	Ig kappa chain V-I region Gal;	11.8	58	0	23.6	2.1	21.5	0.167	4	1	1	1
Automated	Undepleted	None	1	145	82	96	P01715	sw:LV401_HUMAN	LV401	-	-	RecName: Full=Ig lambda chain V-IV region Bau;	Ig lambda chain V-IV region Bau;	11.3	90	0	6.8	2.4	4.4	0.075	3	1	0	1
Automated	Undepleted	None	1	145	84	99	P01717	sw:LV403_HUMAN	LV403	-	-	RecName: Full=Ig lambda chain V-IV region Hil;	Ig lambda chain V-IV region Hil;	11.5	77	0	10.9	2.3	8.6	0.178	2	1	0	1
Automated	Undepleted	None	1	145	85	100	P14410	sw:SUIS_HUMAN	SUIS	6476	SI	RecName: Full=Sucrase-isomaltase, intestinal; Contains: RecName: Full=Sucrase; EC=3.2.1.48; Contains: RecName: Full=Isomaltase; EC=3.2.1.10;	Sucrase-isomaltase, intestinal; Contains: RecName: Full=Sucr	209.3	140	15.7	2.7	1	1.8	0.01	2	1	0	1
Automated	Undepleted	None	1	145	86	101	P01597	sw:KV105_HUMAN	KV105	-	-	RecName: Full=Ig kappa chain V-I region DEE;	Ig kappa chain V-I region DEE;	11.6	58	0	23.8	2.2	21.7	0.167	4	1	0	1			81_1/1
Automated	Undepleted	None	1	145	91	105	pfgp:18978203	pfgp:18978203	p:18	-	-	histone a1 [Pyrococcus furiosus DSM 3638]	rococcus furiosus DSM 3638]	7.4	45	0	36.8	4.4	32.4	0.224	2	1	0	2
Automated	Undepleted	None	1	145	94	106	P12643	sw:BMP2_HUMAN	BMP2	650	BMP2	RecName: Full=Bone morphogenetic protein 2; Short=BMP-2; AltName: Full=BMP-2A; Flags: Precursor;	Bone morphogenetic protein 2; Short=BMP-2; AltName: Full=BMP	44.7	121	11.1	3.2	1.5	1.6	0.04	2	1	0	1
Automated	Undepleted	None	1	146	1	1	P01024	sw:CO3_HUMAN	CO3	718	C3	RecName: Full=Complement C3; AltName: Full=C3 and PZP-like alpha-2-macroglobulin domain-containing protein 1; Contains: RecName: Full=Complement C3 beta chain; Contains: RecName: Full=Complement C3 alpha chain; Contains: RecName: Full=C3a anaphylatoxin; Contains: RecName: Full=Complement C3b alphaprime chain; Contains: RecName: Full=Complement C3c alphaprime chain fragment 1; Contains: RecName: F…	Complement C3; AltName: Full=C3 and PZP-like alpha-2-macrogl	187	2	0	857.1	204.7	652.4	0.558	100	77	0	86
Automated	Undepleted	None	1	146	2	2	P02768	sw:ALBU_HUMAN	ALBU	213	ALB	RecName: Full=Serum albumin; Flags: Precursor;	Serum albumin; Flags: Precursor;	69.3	1	0	905.3	174.8	730.5	0.862	461	64	0	65
Automated	Undepleted	None	1	146	3	3	P02787	sw:TRFE_HUMAN	TRFE	7018	TF	RecName: Full=Serotransferrin; Short=Transferrin; AltName: Full=Siderophilin; AltName: Full=Beta-1 metal-binding globulin; Flags: Precursor;	Serotransferrin; Short=Transferrin; AltName: Full=Siderophil	77	3	0	789.3	145.9	643.4	0.752	118	54	0	56
Automated	Undepleted	None	1	146	4	4	P01023	sw:A2MG_HUMAN	A2MG	2	A2M	RecName: Full=Alpha-2-macroglobulin; Short=Alpha-2-M; AltName: Full=C3 and PZP-like alpha-2-macroglobulin domain-containing protein 5; Flags: Precursor;	Alpha-2-macroglobulin; Short=Alpha-2-M; AltName: Full=C3 and	163.2	4	0	601.4	131.4	470	0.498	78	52	5	56	48
Automated	Undepleted	None	1	146	5	5	P0C0L5	sw:CO4B_HUMAN	CO4B	721	C4B	RecName: Full=Complement C4-B; AltName: Full=Basic complement C4; AltName: Full=C3 and PZP-like alpha-2-macroglobulin domain-containing protein 3; Contains: RecName: Full=Complement C4 beta chain; Contains: RecName: Full=Complement C4-B alpha chain; Contains: RecName: Full=C4a anaphylatoxin; Contains: RecName: Full=C4b-B; Contains: RecName: Full=C4d-B; Contains: RecName: Full=Complement C4 gamma …	Complement C4-B; AltName: Full=Basic complement C4; AltName:	192.7	5	0	392.3	91.4	300.8	0.322	50	40	39	43	6
Automated	Undepleted	None	1	146	7	7	P02675	sw:FIBB_HUMAN	FIBB	2244	FGB	RecName: Full=Fibrinogen beta chain; Contains: RecName: Full=Fibrinopeptide B; Flags: Precursor;	Fibrinogen beta chain; Contains: RecName: Full=Fibrinopeptid	55.9	7	0	257.7	59.4	198.3	0.544	38	24	0	25
Automated	Undepleted	None	1	146	8	8	P02647	sw:APOA1_HUMAN	APOA1	335	APOA1	RecName: Full=Apolipoprotein A-I; Short=Apo-AI; Short=ApoA-I; Contains: RecName: Full=Apolipoprotein A-I(1-242); Flags: Precursor;	Apolipoprotein A-I; Short=Apo-AI; Short=ApoA-I; Contains: Re	30.7	6	0	299.1	73.9	225.2	0.67	38	23	0	28
Automated	Undepleted	None	1	146	9	9	P02671	sw:FIBA_HUMAN	FIBA	2243	FGA	RecName: Full=Fibrinogen alpha chain; Contains: RecName: Full=Fibrinopeptide A; Flags: Precursor;	Fibrinogen alpha chain; Contains: RecName: Full=Fibrinopepti	94.9	10	0	231.1	61.5	169.6	0.3	56	23	0	28
Automated	Undepleted	None	1	146	10	10	P01009	sw:A1AT_HUMAN	A1AT	5265	SERPINA1	RecName: Full=Alpha-1-antitrypsin; AltName: Full=Alpha-1 protease inhibitor; AltName: Full=Alpha-1-antiproteinase; Contains: RecName: Full=Short peptide from AAT; Short=SPAAT; Flags: Precursor;	Alpha-1-antitrypsin; AltName: Full=Alpha-1 protease inhibito	46.7	9	0	248.6	57.8	190.8	0.624	53	23	0	23
Automated	Undepleted	None	1	146	11	11	P00738	sw:HPT_HUMAN	HPT	3240	HP	RecName: Full=Haptoglobin; Contains: RecName: Full=Haptoglobin alpha chain; Contains: RecName: Full=Haptoglobin beta chain; Flags: Precursor;	Haptoglobin; Contains: RecName: Full=Haptoglobin alpha chain	45.2	8	0	253.4	61	192.4	0.47	30	22	13	24			15_13/16
Automated	Undepleted	None	1	146	12	12	P02774	sw:VTDB_HUMAN	VTDB	2638	GC	RecName: Full=Vitamin D-binding protein; Short=DBP; Short=VDB; AltName: Full=Group-specific component; AltName: Full=Gc-globulin; Flags: Precursor;	Vitamin D-binding protein; Short=DBP; Short=VDB; AltName: Fu	52.9	13	0	185.5	52.2	133.3	0.504	26	19	0	22
Automated	Undepleted	None	1	146	13	13	P02679	sw:FIBG_HUMAN	FIBG	2266	FGG	RecName: Full=Fibrinogen gamma chain; Flags: Precursor;	Fibrinogen gamma chain; Flags: Precursor;	51.5	11	0	223	44.4	178.7	0.521	30	17	0	19
Automated	Undepleted	None	1	146	14	14	P02790	sw:HEMO_HUMAN	HEMO	3263	HPX	RecName: Full=Hemopexin; AltName: Full=Beta-1B-glycoprotein; Flags: Precursor;	Hemopexin; AltName: Full=Beta-1B-glycoprotein; Flags: Precur	51.6	15	0	167.6	42.4	125.2	0.459	27	16	0	18
Automated	Undepleted	None	1	146	15	15	P00739	sw:HPTR_HUMAN	HPTR	3250	HPR	RecName: Full=Haptoglobin-related protein; Flags: Precursor;	Haptoglobin-related protein; Flags: Precursor;	39	14	0	170.1	44	126.1	0.428	17	16	13	18			11_13/22
Automated	Undepleted	None	1	146	16	16	P00450	sw:CERU_HUMAN	CERU	1356	CP	RecName: Full=Ceruloplasmin; EC=1.16.3.1; AltName: Full=Ferroxidase; Flags: Precursor;	Ceruloplasmin; EC=1.16.3.1; AltName: Full=Ferroxidase; Flags	122.1	17	0	153.9	33.5	120.4	0.2	22	15	0	17
Automated	Undepleted	None	1	146	17	17	P01857	sw:IGHG1_HUMAN	IGHG1	3500	IGHG1	RecName: Full=Ig gamma-1 chain C region;	Ig gamma-1 chain C region;	36.1	12	0	210.7	40.2	170.5	0.603	52	15	8	16			19_6/14, 25_4/11, 27_5/9
Automated	Undepleted	None	1	146	18	18	P01871	sw:IGHM_HUMAN	IGHM	3507	IGHM	RecName: Full=Ig mu chain C region;	Ig mu chain C region;	49.3	19	0	136.9	43.1	93.8	0.354	26	14	9	18			26_9/10
Automated	Undepleted	None	1	146	19	19	P01860	sw:IGHG3_HUMAN	IGHG3	3502	IGHG3	RecName: Full=Ig gamma-3 chain C region; AltName: Full=Heavy chain disease protein; AltName: Full=HDC;	Ig gamma-3 chain C region; AltName: Full=Heavy chain disease	41.2	16	0	162.7	36.7	126	0.456	37	14	8	15			17_6/15, 25_5/11, 27_5/9
Automated	Undepleted	None	1	146	20	20	P08603	sw:CFAH_HUMAN	CFAH	3075	CFH	RecName: Full=Complement factor H; AltName: Full=H factor 1; Flags: Precursor;	Complement factor H; AltName: Full=H factor 1; Flags: Precur	139	21	0	126.3	29.8	96.6	0.164	14	14	1	16
Automated	Undepleted	None	1	146	21	21	P04217	sw:A1BG_HUMAN	A1BG	1	A1BG	RecName: Full=Alpha-1B-glycoprotein; AltName: Full=Alpha-1-B glycoprotein; Flags: Precursor;	Alpha-1B-glycoprotein; AltName: Full=Alpha-1-B glycoprotein;	54.2	24	0	117.7	34.9	82.8	0.384	13	13	0	15
Automated	Undepleted	None	1	146	22	22	P00751	sw:CFAB_HUMAN	CFAB	629	CFB	RecName: Full=Complement factor B; EC=3.4.21.47; AltName: Full=C3/C5 convertase; AltName: Full=Properdin factor B; AltName: Full=Glycine-rich beta glycoprotein; Short=GBG; AltName: Full=PBF2; Contains: RecName: Full=Complement factor B Ba fragment; Contains: RecName: Full=Complement factor B Bb fragment; Flags: Precursor;	Complement factor B; EC=3.4.21.47; AltName: Full=C3/C5 conve	85.5	30	0	95.8	25.2	70.6	0.22	13	13	0	13
Automated	Undepleted	None	1	146	23	23	P01876	sw:IGHA1_HUMAN	IGHA1	3493	IGHA1	RecName: Full=Ig alpha-1 chain C region;	Ig alpha-1 chain C region;	37.6	23	0	118.9	32.1	86.8	0.473	36	13	8	13	33
Automated	Undepleted	None	1	146	24	24	Q14624	sw:ITIH4_HUMAN	ITIH4	3700	ITIH4	RecName: Full=Inter-alpha-trypsin inhibitor heavy chain H4; Short=Inter-alpha-inhibitor heavy chain 4; Short=ITI heavy chain H4; AltName: Full=Inter-alpha-trypsin inhibitor family heavy chain-related protein; Short=IHRP; AltName: Full=Plasma kallikrein sensitive glycoprotein 120; Short=PK-120; Short=GP120; Contains: RecName: Full=70 kDa inter-alpha-trypsin inhibitor heavy chain H4; Contains: RecN…	Inter-alpha-trypsin inhibitor heavy chain H4; Short=Inter-al	103.2	27	0	110.5	24.5	86	0.166	13	12	0	13
Automated	Undepleted	None	1	146	25	25	P01859	sw:IGHG2_HUMAN	IGHG2	3501	IGHG2	RecName: Full=Ig gamma-2 chain C region;	Ig gamma-2 chain C region;	35.9	22	0	121.7	31.7	90	0.442	36	11	7	13			17_4/15, 19_5/14, 27_4/9
Automated	Undepleted	None	1	146	26	26	P04220	sw:MUCB_HUMAN	MUCB	-	-	RecName: Full=Ig mu heavy chain disease protein; AltName: Full=BOT;	Ig mu heavy chain disease protein; AltName: Full=BOT;	43	32	0	92.3	29.7	62.5	0.332	17	10	9	13			18_9/14
Automated	Undepleted	None	1	146	27	27	P01861	sw:IGHG4_HUMAN	IGHG4	3503	IGHG4	RecName: Full=Ig gamma-4 chain C region;	Ig gamma-4 chain C region;	35.9	26	0	111.7	23.3	88.4	0.391	26	9	7	10			17_5/15, 19_5/14, 25_4/11
Automated	Undepleted	None	1	146	28	28	P19823	sw:ITIH2_HUMAN	ITIH2	3698	ITIH2	RecName: Full=Inter-alpha-trypsin inhibitor heavy chain H2; Short=Inter-alpha-inhibitor heavy chain 2; Short=ITI heavy chain H2; AltName: Full=Inter-alpha-trypsin inhibitor complex component II; AltName: Full=Serum-derived hyaluronan-associated protein; Short=SHAP; Flags: Precursor;	Inter-alpha-trypsin inhibitor heavy chain H2; Short=Inter-al	106.4	44	0	58.6	17.8	40.8	0.158	9	9	0	10
Automated	Undepleted	None	1	146	29	29	P02765	sw:FETUA_HUMAN	FETUA	197	AHSG	RecName: Full=Alpha-2-HS-glycoprotein; AltName: Full=Ba-alpha-2-glycoprotein; AltName: Full=Alpha-2-Z-globulin; AltName: Full=Fetuin-A; Contains: RecName: Full=Alpha-2-HS-glycoprotein chain A; Contains: RecName: Full=Alpha-2-HS-glycoprotein chain B; Flags: Precursor;	Alpha-2-HS-glycoprotein; AltName: Full=Ba-alpha-2-glycoprote	39.3	37	0	74	23.9	50.1	0.368	12	9	0	10
Automated	Undepleted	None	1	146	30	30	P01008	sw:ANT3_HUMAN	ANT3	462	SERPINC1	RecName: Full=Antithrombin-III; Short=ATIII; Flags: Precursor;	Antithrombin-III; Short=ATIII; Flags: Precursor;	52.6	38	0	69.5	22.4	47.1	0.28	11	9	0	11
Automated	Undepleted	None	1	146	31	31	P01042	sw:KNG1_HUMAN	KNG1	3827	KNG1	RecName: Full=Kininogen-1; AltName: Full=High molecular weight kininogen; Short=HMWK; AltName: Full=Williams-Fitzgerald-Flaujeac factor; AltName: Full=Fitzgerald factor; AltName: Full=Alpha-2-thiol proteinase inhibitor; Contains: RecName: Full=Kininogen-1 heavy chain; Contains: RecName: Full=Bradykinin; AltName: Full=Kallidin I; Contains: RecName: Full=Lysyl-bradykinin; AltName: Full=Kallidin II;…	Kininogen-1; AltName: Full=High molecular weight kininogen;	71.9	34	0	81.6	21.8	59.8	0.175	9	9	0	11
Automated	Undepleted	None	1	146	32	32	P01834	sw:IGKC_HUMAN	IGKC	3514	IGKC	RecName: Full=Ig kappa chain C region;	Ig kappa chain C region;	11.6	20	0	133.3	22.1	111.2	0.887	41	8	0	8
Automated	Undepleted	None	1	146	34	34	P02766	sw:TTHY_HUMAN	TTHY	7276	TTR	RecName: Full=Transthyretin; AltName: Full=Prealbumin; AltName: Full=TBPA; AltName: Full=TTR; AltName: Full=ATTR; Flags: Precursor;	Transthyretin; AltName: Full=Prealbumin; AltName: Full=TBPA;	15.9	25	0	112.3	20.5	91.8	0.687	13	8	0	8
Automated	Undepleted	None	1	146	35	35	P02749	sw:APOH_HUMAN	APOH	350	APOH	RecName: Full=Beta-2-glycoprotein 1; AltName: Full=Beta-2-glycoprotein I; Short=Beta(2)GPI; Short=B2GPI; AltName: Full=Apolipoprotein H; Short=Apo-H; AltName: Full=Activated protein C-binding protein; AltName: Full=APC inhibitor; AltName: Full=Anticardiolipin cofactor; Flags: Precursor;	Beta-2-glycoprotein 1; AltName: Full=Beta-2-glycoprotein I;	38.3	31	0	92.7	19.2	73.5	0.301	12	8	0	9
Automated	Undepleted	None	1	146	36	36	P00747	sw:PLMN_HUMAN	PLMN	5340	PLG	RecName: Full=Plasminogen; EC=3.4.21.7; Contains: RecName: Full=Plasmin heavy chain A; Contains: RecName: Full=Activation peptide; Contains: RecName: Full=Angiostatin; Contains: RecName: Full=Plasmin heavy chain A, short form; Contains: RecName: Full=Plasmin light chain B; Flags: Precursor;	Plasminogen; EC=3.4.21.7; Contains: RecName: Full=Plasmin he	90.5	46	0	51.8	17.9	33.9	0.125	8	8	1	10
Automated	Undepleted	None	1	146	37	37	P01011	sw:AACT_HUMAN	AACT	12	SERPINA3	RecName: Full=Alpha-1-antichymotrypsin; Short=ACT; AltName: Full=Cell growth-inhibiting gene 24/25 protein; Contains: RecName: Full=Alpha-1-antichymotrypsin His-Pro-less; Flags: Precursor;	Alpha-1-antichymotrypsin; Short=ACT; AltName: Full=Cell grow	47.6	18	0	141.2	16.4	124.8	0.22	9	8	0	8
Automated	Undepleted	None	1	146	38	38	P05155	sw:IC1_HUMAN	IC1	710	SERPING1	RecName: Full=Plasma protease C1 inhibitor; Short=C1 Inh; Short=C1Inh; AltName: Full=C1 esterase inhibitor; AltName: Full=C1-inhibiting factor; Flags: Precursor;	Plasma protease C1 inhibitor; Short=C1 Inh; Short=C1Inh; Alt	55.1	41	0	62.8	16.3	46.4	0.168	7	7	0	8
Automated	Undepleted	None	1	146	39	39	P19827	sw:ITIH1_HUMAN	ITIH1	3697	ITIH1	RecName: Full=Inter-alpha-trypsin inhibitor heavy chain H1; Short=Inter-alpha-inhibitor heavy chain 1; Short=ITI heavy chain H1; AltName: Full=Inter-alpha-trypsin inhibitor complex component III; AltName: Full=Serum-derived hyaluronan-associated protein; Short=SHAP; Flags: Precursor;	Inter-alpha-trypsin inhibitor heavy chain H1; Short=Inter-al	101.3	33	0	89.1	13.8	75.2	0.111	7	7	0	8
Automated	Undepleted	None	1	146	40	40	P02751	sw:FINC_HUMAN	FINC	2335	FN1	RecName: Full=Fibronectin; Short=FN; AltName: Full=Cold-insoluble globulin; Short=CIG; Contains: RecName: Full=Ugl-Y1; Contains: RecName: Full=Ugl-Y2; Contains: RecName: Full=Ugl-Y3; Flags: Precursor;	Fibronectin; Short=FN; AltName: Full=Cold-insoluble globulin	262.4	52	0	44.5	9.5	35	0.049	7	7	0	7
Automated	Undepleted	None	1	146	41	41	P02763	sw:A1AG1_HUMAN	A1AG1	5004	ORM1	RecName: Full=Alpha-1-acid glycoprotein 1; Short=AGP 1; AltName: Full=Orosomucoid-1; Short=OMD 1; Flags: Precursor;	Alpha-1-acid glycoprotein 1; Short=AGP 1; AltName: Full=Oros	23.5	28	0	107.2	18.9	88.2	0.318	10	7	3	8			45_3/6
Automated	Undepleted	None	1	146	42	42	P01842	sw:LAC_HUMAN	LAC	3535	IGL@	RecName: Full=Ig lambda chain C regions;	Ig lambda chain C regions;	11.2	29	0	101.6	15.5	86	0.829	29	6	0	6
Automated	Undepleted	None	1	146	43	43	P00734	sw:THRB_HUMAN	THRB	2147	F2	RecName: Full=Prothrombin; EC=3.4.21.5; AltName: Full=Coagulation factor II; Contains: RecName: Full=Activation peptide fragment 1; Contains: RecName: Full=Activation peptide fragment 2; Contains: RecName: Full=Thrombin light chain; Contains: RecName: Full=Thrombin heavy chain; Flags: Precursor;	Prothrombin; EC=3.4.21.5; AltName: Full=Coagulation factor I	70	55	0	41.6	12.3	29.3	0.133	6	6	0	7
Automated	Undepleted	None	1	146	44	44	P02652	sw:APOA2_HUMAN	APOA2	336	APOA2	RecName: Full=Apolipoprotein A-II; Short=Apo-AII; Short=ApoA-II; Contains: RecName: Full=Apolipoprotein A-II(1-76); Flags: Precursor;	Apolipoprotein A-II; Short=Apo-AII; Short=ApoA-II; Contains:	11.1	35	0	77.4	18.4	59	0.69	9	6	0	7
Automated	Undepleted	None	1	146	45	45	P19652	sw:A1AG2_HUMAN	A1AG2	5005	ORM2	RecName: Full=Alpha-1-acid glycoprotein 2; Short=AGP 2; AltName: Full=Orosomucoid-2; Short=OMD 2; Flags: Precursor;	Alpha-1-acid glycoprotein 2; Short=AGP 2; AltName: Full=Oros	23.6	36	0	77.3	15.8	61.5	0.303	9	6	3	7			41_3/7
Automated	Undepleted	None	1	146	46	46	P10909	sw:CLUS_HUMAN	CLUS	1191	CLU	RecName: Full=Clusterin; AltName: Full=Complement-associated protein SP-40,40; AltName: Full=Complement cytolysis inhibitor; Short=CLI; AltName: Full=NA1/NA2; AltName: Full=Apolipoprotein J; Short=Apo-J; AltName: Full=Testosterone-repressed prostate message 2; Short=TRPM-2; AltName: Full=Ku70-binding protein 1; AltName: Full=Aging-associated gene 4 protein; Contains: RecName: Full=Clusterin beta …	Clusterin; AltName: Full=Complement-associated protein SP-40	52.4	42	0	62.4	9.1	53.2	0.165	6	5	0	5
Automated	Undepleted	None	1	146	47	47	P06727	sw:APOA4_HUMAN	APOA4	337	APOA4	RecName: Full=Apolipoprotein A-IV; Short=Apo-AIV; Short=ApoA-IV; Flags: Precursor;	Apolipoprotein A-IV; Short=Apo-AIV; Short=ApoA-IV; Flags: Pr	45.4	40	0	65.3	20.2	45	0.159	5	5	0	10
Automated	Undepleted	None	1	146	49	49	P04196	sw:HRG_HUMAN	HRG	3273	HRG	RecName: Full=Histidine-rich glycoprotein; AltName: Full=Histidine-proline-rich glycoprotein; Short=HPRG; Flags: Precursor;	Histidine-rich glycoprotein; AltName: Full=Histidine-proline	59.5	39	0	65.6	9.1	56.4	0.124	6	5	0	5
Automated	Undepleted	None	1	146	50	50	P04004	sw:VTNC_HUMAN	VTNC	7448	VTN	RecName: Full=Vitronectin; AltName: Full=Serum-spreading factor; Short=S-protein; AltName: Full=V75; Contains: RecName: Full=Vitronectin V65 subunit; Contains: RecName: Full=Vitronectin V10 subunit; Contains: RecName: Full=Somatomedin-B; Flags: Precursor;	Vitronectin; AltName: Full=Serum-spreading factor; Short=S-p	54.3	43	0	60.2	9	51.2	0.121	7	4	0	5
Automated	Undepleted	None	1	146	51	51	P06312	sw:KV401_HUMAN	KV401	28908	IGKV4-1	RecName: Full=Ig kappa chain V-IV region; Flags: Precursor; Fragment;	Ig kappa chain V-IV region; Flags: Precursor; Fragment;	13.4	53	0	43.7	10.1	33.6	0.298	4	4	4	4	62, 70		55_3/4
Automated	Undepleted	None	1	146	51	52	P06313	sw:KV403_HUMAN	KV403	-	-	RecName: Full=Ig kappa chain V-IV region JI; Flags: Precursor;	Ig kappa chain V-IV region JI; Flags: Precursor;	14.6	53	0	43.7	10.1	33.6	0.271	4	4	4	4
Automated	Undepleted	None	1	146	52	53	P35542	sw:SAA4_HUMAN	SAA4	6291	SAA4	RecName: Full=Serum amyloid A-4 protein; AltName: Full=Constitutively expressed serum amyloid A protein; Short=C-SAA; Flags: Precursor;	Serum amyloid A-4 protein; AltName: Full=Constitutively expr	14.8	63	0	25	8.9	16.1	0.331	4	4	0	4
Automated	Undepleted	None	1	146	53	54	P02753	sw:RET4_HUMAN	RET4	5950	RBP4	RecName: Full=Retinol-binding protein 4; AltName: Full=Plasma retinol-binding protein; Short=PRBP; Short=RBP; Contains: RecName: Full=Plasma retinol-binding protein(1-182); Contains: RecName: Full=Plasma retinol-binding protein(1-181); Contains: RecName: Full=Plasma retinol-binding protein(1-179); Contains: RecName: Full=Plasma retinol-binding protein(1-176); Flags: Precursor;	Retinol-binding protein 4; AltName: Full=Plasma retinol-bind	23	49	0	47.8	8.3	39.5	0.244	4	4	0	4
Automated	Undepleted	None	1	146	54	55	pfgp:18977771	pfgp:18977771	p:18	-	-	putative ATPase, vanadate-sensitive [Pyrococcus furiosus DSM 3638]	e, vanadate-sensitive [Pyrococcus furiosus DSM 3638]	65.7	48	0	48.2	7	41.2	0.096	5	4	0	4
Automated	Undepleted	None	1	146	55	56	P01625	sw:KV402_HUMAN	KV402	-	-	RecName: Full=Ig kappa chain V-IV region Len;	Ig kappa chain V-IV region Len;	12.6	45	0	55	10.1	45	0.368	7	4	3	4	62		51_3/4, 70_1/2
Automated	Undepleted	None	1	146	56	57	P06396	sw:GELS_HUMAN	GELS	2934	GSN	RecName: Full=Gelsolin; AltName: Full=Actin-depolymerizing factor; Short=ADF; AltName: Full=Brevin; AltName: Full=AGEL; Flags: Precursor;	Gelsolin; AltName: Full=Actin-depolymerizing factor; Short=A	85.6	51	0	44.7	6.1	38.6	0.064	4	4	0	4
Automated	Undepleted	None	1	146	57	58	P25311	sw:ZA2G_HUMAN	ZA2G	563	AZGP1	RecName: Full=Zinc-alpha-2-glycoprotein; AltName: Full=Zn-alpha-2-glycoprotein; Short=Zn-alpha-2-GP; Flags: Precursor;	Zinc-alpha-2-glycoprotein; AltName: Full=Zn-alpha-2-glycopro	33.8	56	0	40	10.1	29.8	0.2	4	4	1	5
Automated	Undepleted	None	1	146	58	59	P02760	sw:AMBP_HUMAN	AMBP	259	AMBP	RecName: Full=Protein AMBP; Contains: RecName: Full=Alpha-1-microglobulin; Short=Protein HC; AltName: Full=Complex-forming glycoprotein heterogeneous in charge; AltName: Full=Alpha-1 microglycoprotein; Contains: RecName: Full=Inter-alpha-trypsin inhibitor light chain; Short=ITI-LC; AltName: Full=Bikunin; AltName: Full=HI-30; AltName: Full=Uronic-acid-rich protein; AltName: Full=EDC1; Contains: Re…	Protein AMBP; Contains: RecName: Full=Alpha-1-microglobulin;	39	54	0	43.7	7.6	36.1	0.108	6	4	0	4
Automated	Undepleted	None	1	146	59	60	P02743	sw:SAMP_HUMAN	SAMP	325	APCS	RecName: Full=Serum amyloid P-component; Short=SAP; AltName: Full=9.5S alpha-1-glycoprotein; Contains: RecName: Full=Serum amyloid P-component(1-203); Flags: Precursor;	Serum amyloid P-component; Short=SAP; AltName: Full=9.5S alp	25.4	67	0	21.5	6.2	15.3	0.13	3	3	0	3
Automated	Undepleted	None	1	146	61	63	bacsugp:XXXXX	bacsugp:XXXXX	sugp	-	-	(Identical to sw_vtr:TRYP_PIGx	sw_vtr:TRYP_PIGx	24.4	62	0	27	9.1	17.9	0.216	3	3	3	4
Automated	Undepleted	None	1	146	63	66	P04264	sw:K2C1_HUMAN	K2C1	3848	KRT1	RecName: Full=Keratin, type II cytoskeletal 1; AltName: Full=Cytokeratin-1; Short=CK-1; AltName: Full=Keratin-1; Short=K1; AltName: Full=67 kDa cytokeratin; AltName: Full=Hair alpha protein;	Keratin, type II cytoskeletal 1; AltName: Full=Cytokeratin-1	66	50	0	46.8	4.7	42.2	0.062	3	3	1	3
Automated	Undepleted	None	1	146	64	67	P01620	sw:KV302_HUMAN	KV302	-	-	RecName: Full=Ig kappa chain V-III region SIE;	Ig kappa chain V-III region SIE;	11.7	47	0	48.5	7.1	41.5	0.394	5	3	3	3	76		60_2/3
Automated	Undepleted	None	1	146	65	69	P27169	sw:PON1_HUMAN	PON1	5444	PON1	RecName: Full=Serum paraoxonase/arylesterase 1; Short=PON 1; EC=3.1.1.2; EC=3.1.8.1; AltName: Full=Serum aryldialkylphosphatase 1; AltName: Full=A-esterase 1; AltName: Full=Aromatic esterase 1; AltName: Full=K-45;	Serum paraoxonase/arylesterase 1; Short=PON 1; EC=3.1.1.2; E	39.7	66	0	21.5	5.7	15.8	0.132	3	3	0	3
Automated	Undepleted	None	1	146	66	70	P08697	sw:A2AP_HUMAN	A2AP	5345	SERPINF2	RecName: Full=Alpha-2-antiplasmin; Short=Alpha-2-AP; AltName: Full=Alpha-2-plasmin inhibitor; Short=Alpha-2-PI; Flags: Precursor;	Alpha-2-antiplasmin; Short=Alpha-2-AP; AltName: Full=Alpha-2	54.5	81	0	14	7.4	6.7	0.09	3	3	0	4
Automated	Undepleted	None	1	146	67	71	P80748	sw:LV302_HUMAN	LV302	-	-	RecName: Full=Ig lambda chain V-III region LOI;	Ig lambda chain V-III region LOI;	11.9	64	0	23.6	4.6	18.9	0.216	2	2	0	2
Automated	Undepleted	None	1	146	68	72	P01779	sw:HV318_HUMAN	HV318	-	-	RecName: Full=Ig heavy chain V-III region TUR;	Ig heavy chain V-III region TUR;	12.4	68	0	19.8	4.3	15.5	0.267	3	2	2	2	92		80_1/2
Automated	Undepleted	None	1	146	69	73	P10643	sw:CO7_HUMAN	CO7	730	C7	RecName: Full=Complement component C7; Flags: Precursor;	Complement component C7; Flags: Precursor;	93.4	99	0	7.2	2.6	4.6	0.03	2	2	0	2
Automated	Undepleted	None	1	146	71	75	P01764	sw:HV303_HUMAN	HV303	28442	IGHV3-23	RecName: Full=Ig heavy chain V-III region VH26; Flags: Precursor;	Ig heavy chain V-III region VH26; Flags: Precursor;	12.6	58	0	33.6	4.4	29.2	0.188	2	2	1	2			80_1/2
Automated	Undepleted	None	1	146	72	76	P01617	sw:KV204_HUMAN	KV204	440786	LOC440786	RecName: Full=Ig kappa chain V-II region TEW;	Ig kappa chain V-II region TEW;	12.3	86	0	12.5	4.6	7.9	0.327	2	2	1	2
Automated	Undepleted	None	1	146	73	77	P05090	sw:APOD_HUMAN	APOD	347	APOD	RecName: Full=Apolipoprotein D; Short=Apo-D; Short=ApoD; Flags: Precursor;	Apolipoprotein D; Short=Apo-D; Short=ApoD; Flags: Precursor;	21.2	78	0	15.1	4.1	11	0.095	2	2	0	2
Automated	Undepleted	None	1	146	74	78	P01621	sw:KV303_HUMAN	KV303	-	-	RecName: Full=Ig kappa chain V-III region NG9; Flags: Precursor; Fragment;	Ig kappa chain V-III region NG9; Flags: Precursor; Fragment;	10.7	80	0	14.7	4.5	10.2	0.31	2	2	1	2			60_1/3
Automated	Undepleted	None	1	146	75	79	pfgp:18977747	pfgp:18977747	p:18	-	-	elongation factor 1-alpha [Pyrococcus furiosus DSM 3638]	tor 1-alpha [Pyrococcus furiosus DSM 3638]	47.6	83	0	13.2	3	10.2	0.077	2	2	0	2
Automated	Undepleted	None	1	146	77	82	P01700	sw:LV102_HUMAN	LV102	-	-	RecName: Full=Ig lambda chain V-I region HA;	Ig lambda chain V-I region HA;	11.9	77	0	15.5	4.5	11	0.188	2	2	2	2			81_1/2
Automated	Undepleted	None	1	146	78	83	pfgp:18976415	pfgp:18976415	p:18	-	-	phosphoenolpyruvate synthase [Pyrococcus furiosus DSM 3638]	uvate synthase [Pyrococcus furiosus DSM 3638]	90.4	89	0	11.6	2.5	9.1	0.031	2	2	0	2
Automated	Undepleted	None	1	146	79	84	pfgp:18977343	pfgp:18977343	p:18	-	-	pyruvate ferredoxin oxidoreductase subunit gamma [Pyrococcus furiosus DSM 3638]	doxin oxidoreductase subunit gamma [Pyrococcus furiosus DSM	20	71	0	18.1	3.8	14.3	0.216	2	2	0	2
Automated	Undepleted	None	1	146	81	86	P04208	sw:LV106_HUMAN	LV106	-	-	RecName: Full=Ig lambda chain V-I region WAH;	Ig lambda chain V-I region WAH;	11.7	85	0	13	4.5	8.5	0.22	2	2	1	2			77_1/2
Automated	Undepleted	None	1	146	82	87	P02656	sw:APOC3_HUMAN	APOC3	345	APOC3	RecName: Full=Apolipoprotein C-III; Short=Apo-CIII; Short=ApoC-III; Flags: Precursor;	Apolipoprotein C-III; Short=Apo-CIII; Short=ApoC-III; Flags:	10.8	75	0	16	7	9	0.273	2	2	0	3
Automated	Undepleted	None	1	146	83	88	P01781	sw:HV320_HUMAN	HV320	-	-	RecName: Full=Ig heavy chain V-III region GAL;	Ig heavy chain V-III region GAL;	12.7	61	0	29.7	4.3	25.4	0.172	4	2	0	2
Automated	Undepleted	None	1	146	84	89	P01766	sw:HV305_HUMAN	HV305	-	-	RecName: Full=Ig heavy chain V-III region BRO;	Ig heavy chain V-III region BRO;	13.2	59	0	30.6	4.4	26.2	0.25	4	2	2	2	95, 97
Automated	Undepleted	None	1	146	85	90	P01019	sw:ANGT_HUMAN	ANGT	183	AGT	RecName: Full=Angiotensinogen; AltName: Full=Serpin A8; Contains: RecName: Full=Angiotensin-1; AltName: Full=Angiotensin I; Short=Ang I; Contains: RecName: Full=Angiotensin-2; AltName: Full=Angiotensin II; Short=Ang II; Contains: RecName: Full=Angiotensin-3; AltName: Full=Angiotensin III; Short=Ang III; AltName: Full=Des-Asp[1]-angiotensin II; Flags: Precursor;	Angiotensinogen; AltName: Full=Serpin A8; Contains: RecName:	53.1	65	0	22.3	3.4	18.9	0.06	3	2	0	2
Automated	Undepleted	None	1	146	86	91	P06331	sw:HV209_HUMAN	HV209	-	-	RecName: Full=Ig heavy chain V-II region ARH-77; Flags: Precursor;	Ig heavy chain V-II region ARH-77; Flags: Precursor;	16.2	72	0	17.8	4.4	13.4	0.171	2	2	1	2
Automated	Undepleted	None	1	146	87	92	P09871	sw:C1S_HUMAN	C1S	716	C1S	RecName: Full=Complement C1s subcomponent; EC=3.4.21.42; AltName: Full=C1 esterase; Contains: RecName: Full=Complement C1s subcomponent heavy chain; Contains: RecName: Full=Complement C1s subcomponent light chain; Flags: Precursor;	Complement C1s subcomponent; EC=3.4.21.42; AltName: Full=C1	76.6	73	0	17.2	3	14.2	0.039	3	2	0	2
Automated	Undepleted	None	1	146	88	93	Q13153	sw:PAK1_HUMAN	PAK1	5058	PAK1	RecName: Full=Serine/threonine-protein kinase PAK 1; EC=2.7.11.1; AltName: Full=p21-activated kinase 1; Short=PAK-1; AltName: Full=p65-PAK; AltName: Full=Alpha-PAK;	Serine/threonine-protein kinase PAK 1; EC=2.7.11.1; AltName:	60.6	152	16.2	2.7	1.4	1.4	0.017	2	1	1	1
Automated	Undepleted	None	1	146	88	94	O75914	sw:PAK3_HUMAN	PAK3	5063	PAK3	RecName: Full=Serine/threonine-protein kinase PAK 3; EC=2.7.11.1; AltName: Full=p21-activated kinase 3; Short=PAK-3; AltName: Full=Beta-PAK; AltName: Full=Oligophrenin-3;	Serine/threonine-protein kinase PAK 3; EC=2.7.11.1; AltName:	62.3	110	0.9	4.4	3	1.4	0.016	2	1	1	2
Automated	Undepleted	None	1	146	89	96	P01594	sw:KV102_HUMAN	KV102	652694	LOC652694	RecName: Full=Ig kappa chain V-I region AU;	Ig kappa chain V-I region AU;	11.9	69	0	19.2	2.4	16.8	0.167	3	1	1	1
Automated	Undepleted	None	1	146	89	95	P01593	sw:KV101_HUMAN	KV101	100128009	LOC100128009	RecName: Full=Ig kappa chain V-I region AG;	Ig kappa chain V-I region AG;	12	69	0	19.2	2.3	16.8	0.167	3	1	1	1			94_1/1
Automated	Undepleted	None	1	146	89	97	P01599	sw:KV107_HUMAN	KV107	-	-	RecName: Full=Ig kappa chain V-I region Gal;	Ig kappa chain V-I region Gal;	11.8	70	0	19	2.1	16.8	0.167	3	1	1	1
Automated	Undepleted	None	1	146	90	104	P01715	sw:LV401_HUMAN	LV401	-	-	RecName: Full=Ig lambda chain V-IV region Bau;	Ig lambda chain V-IV region Bau;	11.3	92	0	9.4	2.3	7	0.075	3	1	0	1
Automated	Undepleted	None	1	146	91	105	P13645	sw:K1C10_HUMAN	K1C10	3858	KRT10	RecName: Full=Keratin, type I cytoskeletal 10; AltName: Full=Cytokeratin-10; Short=CK-10; AltName: Full=Keratin-10; Short=K10;	Keratin, type I cytoskeletal 10; AltName: Full=Cytokeratin-1	59.5	98	0	7.3	1.4	5.9	0.015	2	1	1	1
Automated	Undepleted	None	1	146	91	106	P02533	sw:K1C14_HUMAN	K1C14	3861	KRT14	RecName: Full=Keratin, type I cytoskeletal 14; AltName: Full=Cytokeratin-14; Short=CK-14; AltName: Full=Keratin-14; Short=K14;	Keratin, type I cytoskeletal 14; AltName: Full=Cytokeratin-1	51.6	98	0	7.2	1.3	5.9	0.019	2	1	1	1
Automated	Undepleted	None	1	146	91	107	P08779	sw:K1C16_HUMAN	K1C16	3868	KRT16	RecName: Full=Keratin, type I cytoskeletal 16; AltName: Full=Cytokeratin-16; Short=CK-16; AltName: Full=Keratin-16; Short=K16;	Keratin, type I cytoskeletal 16; AltName: Full=Cytokeratin-1	51.2	98	0	7.2	1.4	5.9	0.019	2	1	1	1
Automated	Undepleted	None	1	146	91	108	Q7Z3Z0	sw:K1C25_HUMAN	K1C25	147183	KRT25	RecName: Full=Keratin, type I cytoskeletal 25; AltName: Full=Cytokeratin-25; Short=CK-25; AltName: Full=Keratin-25; Short=K25; AltName: Full=Type I inner root sheath-specific keratin-K25irs1; AltName: Full=Keratin 25A;	Keratin, type I cytoskeletal 25; AltName: Full=Cytokeratin-2	49.3	98	0	7.3	1.4	5.9	0.02	2	1	1	1
Automated	Undepleted	None	1	146	91	111	Q7Z3Y7	sw:K1C28_HUMAN	K1C28	162605	KRT28	RecName: Full=Keratin, type I cytoskeletal 28; AltName: Full=Cytokeratin-28; Short=CK-28; AltName: Full=Keratin-28; Short=K28; AltName: Full=Type I inner root sheath-specific keratin-K25irs4;	Keratin, type I cytoskeletal 28; AltName: Full=Cytokeratin-2	50.5	98	0	7.3	1.4	5.9	0.019	2	1	1	1
Automated	Undepleted	None	1	146	91	110	Q7Z3Y8	sw:K1C27_HUMAN	K1C27	342574	KRT27	RecName: Full=Keratin, type I cytoskeletal 27; AltName: Full=Cytokeratin-27; Short=CK-27; AltName: Full=Keratin-27; Short=K27; AltName: Full=Type I inner root sheath-specific keratin-K25irs3;	Keratin, type I cytoskeletal 27; AltName: Full=Cytokeratin-2	49.8	98	0	7.3	1.4	5.9	0.02	2	1	1	1
Automated	Undepleted	None	1	146	91	109	Q7Z3Y9	sw:K1C26_HUMAN	K1C26	353288	KRT26	RecName: Full=Keratin, type I cytoskeletal 26; AltName: Full=Cytokeratin-26; Short=CK-26; AltName: Full=Keratin-26; Short=K26; AltName: Full=Type I inner root sheath-specific keratin-K25irs2; AltName: Full=Keratin 25B;	Keratin, type I cytoskeletal 26; AltName: Full=Cytokeratin-2	51.9	98	0	7.3	1.4	5.9	0.019	2	1	1	1
Automated	Undepleted	None	1	146	93	114	P01717	sw:LV403_HUMAN	LV403	-	-	RecName: Full=Ig lambda chain V-IV region Hil;	Ig lambda chain V-IV region Hil;	11.5	74	0	16.3	2.3	14	0.178	2	1	0	1
Automated	Undepleted	None	1	146	94	115	P01597	sw:KV105_HUMAN	KV105	-	-	RecName: Full=Ig kappa chain V-I region DEE;	Ig kappa chain V-I region DEE;	11.6	70	0	19	2.1	16.9	0.167	3	1	0	1			89_1/1
Automated	Undepleted	None	1	147	1	1	P02768	sw:ALBU_HUMAN	ALBU	213	ALB	RecName: Full=Serum albumin; Flags: Precursor;	Serum albumin; Flags: Precursor;	69.3	1	0	1165.3	203	962.3	0.895	557	73	0	76
Automated	Undepleted	None	1	147	2	2	P01024	sw:CO3_HUMAN	CO3	718	C3	RecName: Full=Complement C3; AltName: Full=C3 and PZP-like alpha-2-macroglobulin domain-containing protein 1; Contains: RecName: Full=Complement C3 beta chain; Contains: RecName: Full=Complement C3 alpha chain; Contains: RecName: Full=C3a anaphylatoxin; Contains: RecName: Full=Complement C3b alphaprime chain; Contains: RecName: Full=Complement C3c alphaprime chain fragment 1; Contains: RecName: F…	Complement C3; AltName: Full=C3 and PZP-like alpha-2-macrogl	187	3	0	683	167.6	515.5	0.527	77	66	0	76
Automated	Undepleted	None	1	147	3	3	P02787	sw:TRFE_HUMAN	TRFE	7018	TF	RecName: Full=Serotransferrin; Short=Transferrin; AltName: Full=Siderophilin; AltName: Full=Beta-1 metal-binding globulin; Flags: Precursor;	Serotransferrin; Short=Transferrin; AltName: Full=Siderophil	77	2	0	830	154.9	675.1	0.812	112	58	0	61
Automated	Undepleted	None	1	147	4	4	P01023	sw:A2MG_HUMAN	A2MG	2	A2M	RecName: Full=Alpha-2-macroglobulin; Short=Alpha-2-M; AltName: Full=C3 and PZP-like alpha-2-macroglobulin domain-containing protein 5; Flags: Precursor;	Alpha-2-macroglobulin; Short=Alpha-2-M; AltName: Full=C3 and	163.2	4	0	469.4	119.6	349.9	0.431	58	47	5	54	45
Automated	Undepleted	None	1	147	5	5	P02671	sw:FIBA_HUMAN	FIBA	2243	FGA	RecName: Full=Fibrinogen alpha chain; Contains: RecName: Full=Fibrinopeptide A; Flags: Precursor;	Fibrinogen alpha chain; Contains: RecName: Full=Fibrinopepti	94.9	5	0	295.2	73.9	221.3	0.375	46	29	0	34
Automated	Undepleted	None	1	147	6	6	P0C0L5	sw:CO4B_HUMAN	CO4B	721	C4B	RecName: Full=Complement C4-B; AltName: Full=Basic complement C4; AltName: Full=C3 and PZP-like alpha-2-macroglobulin domain-containing protein 3; Contains: RecName: Full=Complement C4 beta chain; Contains: RecName: Full=Complement C4-B alpha chain; Contains: RecName: Full=C4a anaphylatoxin; Contains: RecName: Full=C4b-B; Contains: RecName: Full=C4d-B; Contains: RecName: Full=Complement C4 gamma …	Complement C4-B; AltName: Full=Basic complement C4; AltName:	192.7	10	0	245.3	57.9	187.4	0.24	32	27	26	31	7
Automated	Undepleted	None	1	147	8	8	P02675	sw:FIBB_HUMAN	FIBB	2244	FGB	RecName: Full=Fibrinogen beta chain; Contains: RecName: Full=Fibrinopeptide B; Flags: Precursor;	Fibrinogen beta chain; Contains: RecName: Full=Fibrinopeptid	55.9	12	0	241.1	56.6	184.6	0.65	30	22	0	25
Automated	Undepleted	None	1	147	9	9	P01009	sw:A1AT_HUMAN	A1AT	5265	SERPINA1	RecName: Full=Alpha-1-antitrypsin; AltName: Full=Alpha-1 protease inhibitor; AltName: Full=Alpha-1-antiproteinase; Contains: RecName: Full=Short peptide from AAT; Short=SPAAT; Flags: Precursor;	Alpha-1-antitrypsin; AltName: Full=Alpha-1 protease inhibito	46.7	6	0	288.6	58.1	230.5	0.522	46	22	0	24
Automated	Undepleted	None	1	147	10	10	P02647	sw:APOA1_HUMAN	APOA1	335	APOA1	RecName: Full=Apolipoprotein A-I; Short=Apo-AI; Short=ApoA-I; Contains: RecName: Full=Apolipoprotein A-I(1-242); Flags: Precursor;	Apolipoprotein A-I; Short=Apo-AI; Short=ApoA-I; Contains: Re	30.7	7	0	280.2	64.6	215.6	0.581	31	21	0	26
Automated	Undepleted	None	1	147	11	11	P00738	sw:HPT_HUMAN	HPT	3240	HP	RecName: Full=Haptoglobin; Contains: RecName: Full=Haptoglobin alpha chain; Contains: RecName: Full=Haptoglobin beta chain; Flags: Precursor;	Haptoglobin; Contains: RecName: Full=Haptoglobin alpha chain	45.2	9	0	254.9	55.4	199.6	0.49	31	19	9	23			28_9/11
Automated	Undepleted	None	1	147	12	12	P02679	sw:FIBG_HUMAN	FIBG	2266	FGG	RecName: Full=Fibrinogen gamma chain; Flags: Precursor;	Fibrinogen gamma chain; Flags: Precursor;	51.5	11	0	245.1	44.9	200.1	0.539	31	18	0	20
Automated	Undepleted	None	1	147	13	13	P01871	sw:IGHM_HUMAN	IGHM	3507	IGHM	RecName: Full=Ig mu chain C region;	Ig mu chain C region;	49.3	14	0	191.4	55.2	136.3	0.447	26	17	11	23			22_11/12
Automated	Undepleted	None	1	147	14	14	P01876	sw:IGHA1_HUMAN	IGHA1	3493	IGHA1	RecName: Full=Ig alpha-1 chain C region;	Ig alpha-1 chain C region;	37.6	16	0	182.8	45.3	137.4	0.569	38	17	10	18			27_10/11
Automated	Undepleted	None	1	147	15	15	P02774	sw:VTDB_HUMAN	VTDB	2638	GC	RecName: Full=Vitamin D-binding protein; Short=DBP; Short=VDB; AltName: Full=Group-specific component; AltName: Full=Gc-globulin; Flags: Precursor;	Vitamin D-binding protein; Short=DBP; Short=VDB; AltName: Fu	52.9	15	0	185.6	47	138.6	0.47	22	17	0	21
Automated	Undepleted	None	1	147	16	16	P02790	sw:HEMO_HUMAN	HEMO	3263	HPX	RecName: Full=Hemopexin; AltName: Full=Beta-1B-glycoprotein; Flags: Precursor;	Hemopexin; AltName: Full=Beta-1B-glycoprotein; Flags: Precur	51.6	20	0	159.6	37.7	121.8	0.407	25	16	0	17
Automated	Undepleted	None	1	147	17	17	P08603	sw:CFAH_HUMAN	CFAH	3075	CFH	RecName: Full=Complement factor H; AltName: Full=H factor 1; Flags: Precursor;	Complement factor H; AltName: Full=H factor 1; Flags: Precur	139	22	0	146	34.6	111.4	0.188	16	16	0	19
Automated	Undepleted	None	1	147	18	18	P01857	sw:IGHG1_HUMAN	IGHG1	3500	IGHG1	RecName: Full=Ig gamma-1 chain C region;	Ig gamma-1 chain C region;	36.1	8	0	260.9	41.3	219.6	0.576	46	15	8	17			19_6/14, 21_6/12, 24_5/12
Automated	Undepleted	None	1	147	19	19	P01860	sw:IGHG3_HUMAN	IGHG3	3502	IGHG3	RecName: Full=Ig gamma-3 chain C region; AltName: Full=Heavy chain disease protein; AltName: Full=HDC;	Ig gamma-3 chain C region; AltName: Full=Heavy chain disease	41.2	13	0	206.1	37.9	168.2	0.443	35	14	7	16			18_6/15, 21_6/12, 24_4/12
Automated	Undepleted	None	1	147	20	20	P00450	sw:CERU_HUMAN	CERU	1356	CP	RecName: Full=Ceruloplasmin; EC=1.16.3.1; AltName: Full=Ferroxidase; Flags: Precursor;	Ceruloplasmin; EC=1.16.3.1; AltName: Full=Ferroxidase; Flags	122.1	28	0	108.3	24.9	83.4	0.168	13	13	0	14
Automated	Undepleted	None	1	147	21	21	P01861	sw:IGHG4_HUMAN	IGHG4	3503	IGHG4	RecName: Full=Ig gamma-4 chain C region;	Ig gamma-4 chain C region;	35.9	21	0	152.4	27.6	124.8	0.492	30	12	8	12			18_6/15, 19_6/14, 24_5/12
Automated	Undepleted	None	1	147	22	22	P04220	sw:MUCB_HUMAN	MUCB	-	-	RecName: Full=Ig mu heavy chain disease protein; AltName: Full=BOT;	Ig mu heavy chain disease protein; AltName: Full=BOT;	43	25	0	127.9	36.3	91.7	0.445	19	12	11	16			13_11/17
Automated	Undepleted	None	1	147	23	23	P19823	sw:ITIH2_HUMAN	ITIH2	3698	ITIH2	RecName: Full=Inter-alpha-trypsin inhibitor heavy chain H2; Short=Inter-alpha-inhibitor heavy chain 2; Short=ITI heavy chain H2; AltName: Full=Inter-alpha-trypsin inhibitor complex component II; AltName: Full=Serum-derived hyaluronan-associated protein; Short=SHAP; Flags: Precursor;	Inter-alpha-trypsin inhibitor heavy chain H2; Short=Inter-al	106.4	35	0	74	25.2	48.7	0.221	12	12	0	14
Automated	Undepleted	None	1	147	24	24	P01859	sw:IGHG2_HUMAN	IGHG2	3501	IGHG2	RecName: Full=Ig gamma-2 chain C region;	Ig gamma-2 chain C region;	35.9	23	0	142.3	35.9	106.4	0.552	41	12	6	15			18_5/15, 19_4/14, 21_5/12
Automated	Undepleted	None	1	147	25	25	P04217	sw:A1BG_HUMAN	A1BG	1	A1BG	RecName: Full=Alpha-1B-glycoprotein; AltName: Full=Alpha-1-B glycoprotein; Flags: Precursor;	Alpha-1B-glycoprotein; AltName: Full=Alpha-1-B glycoprotein;	54.2	24	0	139.8	35.9	103.9	0.347	16	12	0	16
Automated	Undepleted	None	1	147	26	26	P01842	sw:LAC_HUMAN	LAC	3535	IGL@	RecName: Full=Ig lambda chain C regions;	Ig lambda chain C regions;	11.2	17	0	171.2	30.7	140.5	0.943	31	11	0	11
Automated	Undepleted	None	1	147	27	27	P01877	sw:IGHA2_HUMAN	IGHA2	3494	IGHA2	RecName: Full=Ig alpha-2 chain C region;	Ig alpha-2 chain C region;	36.5	27	0	112.1	28.2	83.9	0.432	24	11	10	12			14_10/17
Automated	Undepleted	None	1	147	28	28	P00739	sw:HPTR_HUMAN	HPTR	3250	HPR	RecName: Full=Haptoglobin-related protein; Flags: Precursor;	Haptoglobin-related protein; Flags: Precursor;	39	26	0	122.7	31	91.7	0.345	14	11	9	14			11_9/19
Automated	Undepleted	None	1	147	29	29	P02749	sw:APOH_HUMAN	APOH	350	APOH	RecName: Full=Beta-2-glycoprotein 1; AltName: Full=Beta-2-glycoprotein I; Short=Beta(2)GPI; Short=B2GPI; AltName: Full=Apolipoprotein H; Short=Apo-H; AltName: Full=Activated protein C-binding protein; AltName: Full=APC inhibitor; AltName: Full=Anticardiolipin cofactor; Flags: Precursor;	Beta-2-glycoprotein 1; AltName: Full=Beta-2-glycoprotein I;	38.3	18	0	165.3	28.3	137	0.429	15	11	0	13
Automated	Undepleted	None	1	147	30	30	P01834	sw:IGKC_HUMAN	IGKC	3514	IGKC	RecName: Full=Ig kappa chain C region;	Ig kappa chain C region;	11.6	19	0	164.9	27.7	137.2	0.925	45	10	0	10
Automated	Undepleted	None	1	147	31	31	P00751	sw:CFAB_HUMAN	CFAB	629	CFB	RecName: Full=Complement factor B; EC=3.4.21.47; AltName: Full=C3/C5 convertase; AltName: Full=Properdin factor B; AltName: Full=Glycine-rich beta glycoprotein; Short=GBG; AltName: Full=PBF2; Contains: RecName: Full=Complement factor B Ba fragment; Contains: RecName: Full=Complement factor B Bb fragment; Flags: Precursor;	Complement factor B; EC=3.4.21.47; AltName: Full=C3/C5 conve	85.5	32	0	89.6	21.5	68.1	0.185	10	10	0	12
Automated	Undepleted	None	1	147	32	32	P02765	sw:FETUA_HUMAN	FETUA	197	AHSG	RecName: Full=Alpha-2-HS-glycoprotein; AltName: Full=Ba-alpha-2-glycoprotein; AltName: Full=Alpha-2-Z-globulin; AltName: Full=Fetuin-A; Contains: RecName: Full=Alpha-2-HS-glycoprotein chain A; Contains: RecName: Full=Alpha-2-HS-glycoprotein chain B; Flags: Precursor;	Alpha-2-HS-glycoprotein; AltName: Full=Ba-alpha-2-glycoprote	39.3	31	0	90.2	31.2	59.1	0.474	14	10	0	13
Automated	Undepleted	None	1	147	33	33	Q14624	sw:ITIH4_HUMAN	ITIH4	3700	ITIH4	RecName: Full=Inter-alpha-trypsin inhibitor heavy chain H4; Short=Inter-alpha-inhibitor heavy chain 4; Short=ITI heavy chain H4; AltName: Full=Inter-alpha-trypsin inhibitor family heavy chain-related protein; Short=IHRP; AltName: Full=Plasma kallikrein sensitive glycoprotein 120; Short=PK-120; Short=GP120; Contains: RecName: Full=70 kDa inter-alpha-trypsin inhibitor heavy chain H4; Contains: RecN…	Inter-alpha-trypsin inhibitor heavy chain H4; Short=Inter-al	103.2	37	0	63.1	12.7	50.4	0.154	8	8	0	8
Automated	Undepleted	None	1	147	34	34	P02751	sw:FINC_HUMAN	FINC	2335	FN1	RecName: Full=Fibronectin; Short=FN; AltName: Full=Cold-insoluble globulin; Short=CIG; Contains: RecName: Full=Ugl-Y1; Contains: RecName: Full=Ugl-Y2; Contains: RecName: Full=Ugl-Y3; Flags: Precursor;	Fibronectin; Short=FN; AltName: Full=Cold-insoluble globulin	262.4	40	0	57.1	12	45.1	0.043	7	7	0	9
Automated	Undepleted	None	1	147	35	35	P00734	sw:THRB_HUMAN	THRB	2147	F2	RecName: Full=Prothrombin; EC=3.4.21.5; AltName: Full=Coagulation factor II; Contains: RecName: Full=Activation peptide fragment 1; Contains: RecName: Full=Activation peptide fragment 2; Contains: RecName: Full=Thrombin light chain; Contains: RecName: Full=Thrombin heavy chain; Flags: Precursor;	Prothrombin; EC=3.4.21.5; AltName: Full=Coagulation factor I	70	51	0	42.5	9.6	33	0.186	6	6	0	6
Automated	Undepleted	None	1	147	36	36	P10909	sw:CLUS_HUMAN	CLUS	1191	CLU	RecName: Full=Clusterin; AltName: Full=Complement-associated protein SP-40,40; AltName: Full=Complement cytolysis inhibitor; Short=CLI; AltName: Full=NA1/NA2; AltName: Full=Apolipoprotein J; Short=Apo-J; AltName: Full=Testosterone-repressed prostate message 2; Short=TRPM-2; AltName: Full=Ku70-binding protein 1; AltName: Full=Aging-associated gene 4 protein; Contains: RecName: Full=Clusterin beta …	Clusterin; AltName: Full=Complement-associated protein SP-40	52.4	34	0	77.3	17.3	60	0.205	6	6	0	9
Automated	Undepleted	None	1	147	37	37	P02766	sw:TTHY_HUMAN	TTHY	7276	TTR	RecName: Full=Transthyretin; AltName: Full=Prealbumin; AltName: Full=TBPA; AltName: Full=TTR; AltName: Full=ATTR; Flags: Precursor;	Transthyretin; AltName: Full=Prealbumin; AltName: Full=TBPA;	15.9	29	0	106.6	19.6	87	0.687	12	6	0	8
Automated	Undepleted	None	1	147	38	38	P02652	sw:APOA2_HUMAN	APOA2	336	APOA2	RecName: Full=Apolipoprotein A-II; Short=Apo-AII; Short=ApoA-II; Contains: RecName: Full=Apolipoprotein A-II(1-76); Flags: Precursor;	Apolipoprotein A-II; Short=Apo-AII; Short=ApoA-II; Contains:	11.1	33	0	81.8	17.6	64.2	0.68	9	6	0	7
Automated	Undepleted	None	1	147	39	39	P06396	sw:GELS_HUMAN	GELS	2934	GSN	RecName: Full=Gelsolin; AltName: Full=Actin-depolymerizing factor; Short=ADF; AltName: Full=Brevin; AltName: Full=AGEL; Flags: Precursor;	Gelsolin; AltName: Full=Actin-depolymerizing factor; Short=A	85.6	42	0	53.8	9.3	44.5	0.127	6	6	0	6
Automated	Undepleted	None	1	147	40	40	P00747	sw:PLMN_HUMAN	PLMN	5340	PLG	RecName: Full=Plasminogen; EC=3.4.21.7; Contains: RecName: Full=Plasmin heavy chain A; Contains: RecName: Full=Activation peptide; Contains: RecName: Full=Angiostatin; Contains: RecName: Full=Plasmin heavy chain A, short form; Contains: RecName: Full=Plasmin light chain B; Flags: Precursor;	Plasminogen; EC=3.4.21.7; Contains: RecName: Full=Plasmin he	90.5	45	0	45.5	18.8	26.7	0.095	7	6	1	11	88
Automated	Undepleted	None	1	147	41	41	P19827	sw:ITIH1_HUMAN	ITIH1	3697	ITIH1	RecName: Full=Inter-alpha-trypsin inhibitor heavy chain H1; Short=Inter-alpha-inhibitor heavy chain 1; Short=ITI heavy chain H1; AltName: Full=Inter-alpha-trypsin inhibitor complex component III; AltName: Full=Serum-derived hyaluronan-associated protein; Short=SHAP; Flags: Precursor;	Inter-alpha-trypsin inhibitor heavy chain H1; Short=Inter-al	101.3	41	0	54.6	7.3	47.4	0.076	5	5	0	5
Automated	Undepleted	None	1	147	42	42	P04004	sw:VTNC_HUMAN	VTNC	7448	VTN	RecName: Full=Vitronectin; AltName: Full=Serum-spreading factor; Short=S-protein; AltName: Full=V75; Contains: RecName: Full=Vitronectin V65 subunit; Contains: RecName: Full=Vitronectin V10 subunit; Contains: RecName: Full=Somatomedin-B; Flags: Precursor;	Vitronectin; AltName: Full=Serum-spreading factor; Short=S-p	54.3	39	0	60.4	12.6	47.8	0.159	6	5	0	7
Automated	Undepleted	None	1	147	43	43	P01008	sw:ANT3_HUMAN	ANT3	462	SERPINC1	RecName: Full=Antithrombin-III; Short=ATIII; Flags: Precursor;	Antithrombin-III; Short=ATIII; Flags: Precursor;	52.6	57	0	34.3	12.3	22	0.224	6	5	0	7
Automated	Undepleted	None	1	147	44	44	P01042	sw:KNG1_HUMAN	KNG1	3827	KNG1	RecName: Full=Kininogen-1; AltName: Full=High molecular weight kininogen; Short=HMWK; AltName: Full=Williams-Fitzgerald-Flaujeac factor; AltName: Full=Fitzgerald factor; AltName: Full=Alpha-2-thiol proteinase inhibitor; Contains: RecName: Full=Kininogen-1 heavy chain; Contains: RecName: Full=Bradykinin; AltName: Full=Kallidin I; Contains: RecName: Full=Lysyl-bradykinin; AltName: Full=Kallidin II;…	Kininogen-1; AltName: Full=High molecular weight kininogen;	71.9	46	0	44.1	11.9	32.2	0.092	5	5	0	7
Automated	Undepleted	None	1	147	46	46	P04196	sw:HRG_HUMAN	HRG	3273	HRG	RecName: Full=Histidine-rich glycoprotein; AltName: Full=Histidine-proline-rich glycoprotein; Short=HPRG; Flags: Precursor;	Histidine-rich glycoprotein; AltName: Full=Histidine-proline	59.5	48	0	43.9	8.6	35.3	0.12	5	5	0	5
Automated	Undepleted	None	1	147	47	47	P02763	sw:A1AG1_HUMAN	A1AG1	5004	ORM1	RecName: Full=Alpha-1-acid glycoprotein 1; Short=AGP 1; AltName: Full=Orosomucoid-1; Short=OMD 1; Flags: Precursor;	Alpha-1-acid glycoprotein 1; Short=AGP 1; AltName: Full=Oros	23.5	36	0	67.8	12.8	55	0.209	6	5	2	6	79
Automated	Undepleted	None	1	147	48	48	P04003	sw:C4BPA_HUMAN	C4BPA	722	C4BPA	RecName: Full=C4b-binding protein alpha chain; Short=C4bp; AltName: Full=Proline-rich protein; Short=PRP; Flags: Precursor;	C4b-binding protein alpha chain; Short=C4bp; AltName: Full=P	67	44	0	50.6	16.3	34.3	0.121	5	5	0	9
Automated	Undepleted	None	1	147	49	49	P05155	sw:IC1_HUMAN	IC1	710	SERPING1	RecName: Full=Plasma protease C1 inhibitor; Short=C1 Inh; Short=C1Inh; AltName: Full=C1 esterase inhibitor; AltName: Full=C1-inhibiting factor; Flags: Precursor;	Plasma protease C1 inhibitor; Short=C1 Inh; Short=C1Inh; Alt	55.1	63	0	25.1	8.8	16.3	0.102	4	4	0	5
Automated	Undepleted	None	1	147	50	50	P02656	sw:APOC3_HUMAN	APOC3	345	APOC3	RecName: Full=Apolipoprotein C-III; Short=Apo-CIII; Short=ApoC-III; Flags: Precursor;	Apolipoprotein C-III; Short=Apo-CIII; Short=ApoC-III; Flags:	10.8	60	0	27.1	9.3	17.9	0.374	4	4	0	4
Automated	Undepleted	None	1	147	52	53	P01620	sw:KV302_HUMAN	KV302	-	-	RecName: Full=Ig kappa chain V-III region SIE;	Ig kappa chain V-III region SIE;	11.7	38	0	61.9	9.4	52.5	0.459	5	4	4	4	59		51_3/4
Automated	Undepleted	None	1	147	53	55	P01011	sw:AACT_HUMAN	AACT	12	SERPINA3	RecName: Full=Alpha-1-antichymotrypsin; Short=ACT; AltName: Full=Cell growth-inhibiting gene 24/25 protein; Contains: RecName: Full=Alpha-1-antichymotrypsin His-Pro-less; Flags: Precursor;	Alpha-1-antichymotrypsin; Short=ACT; AltName: Full=Cell grow	47.6	30	0	95.2	8.8	86.4	0.116	4	4	0	5
Automated	Undepleted	None	1	147	54	56	O43866	sw:CD5L_HUMAN	CD5L	922	CD5L	RecName: Full=CD5 antigen-like; AltName: Full=SP-alpha; AltName: Full=CT-2; AltName: Full=IgM-associated peptide; Flags: Precursor;	CD5 antigen-like; AltName: Full=SP-alpha; AltName: Full=CT-2	38	55	0	35	9.2	25.9	0.161	4	4	0	5
Automated	Undepleted	None	1	147	55	57	P35542	sw:SAA4_HUMAN	SAA4	6291	SAA4	RecName: Full=Serum amyloid A-4 protein; AltName: Full=Constitutively expressed serum amyloid A protein; Short=C-SAA; Flags: Precursor;	Serum amyloid A-4 protein; AltName: Full=Constitutively expr	14.8	66	0	22.7	6.1	16.6	0.246	3	3	0	3
Automated	Undepleted	None	1	147	56	58	bacsugp:XXXXX	bacsugp:XXXXX	sugp	-	-	(Identical to sw_vtr:TRYP_PIGx	sw_vtr:TRYP_PIGx	24.4	54	0	35.1	8.6	26.5	0.216	4	3	3	4
Automated	Undepleted	None	1	147	57	60	P01617	sw:KV204_HUMAN	KV204	440786	LOC440786	RecName: Full=Ig kappa chain V-II region TEW;	Ig kappa chain V-II region TEW;	12.3	68	0	21.7	7	14.7	0.389	4	3	2	3	73		70_1/2
Automated	Undepleted	None	1	147	58	61	pfgp:18976415	pfgp:18976415	p:18	-	-	phosphoenolpyruvate synthase [Pyrococcus furiosus DSM 3638]	uvate synthase [Pyrococcus furiosus DSM 3638]	90.4	49	0	43.7	3.7	40	0.053	3	3	0	3
Automated	Undepleted	None	1	147	60	64	P08697	sw:A2AP_HUMAN	A2AP	5345	SERPINF2	RecName: Full=Alpha-2-antiplasmin; Short=Alpha-2-AP; AltName: Full=Alpha-2-plasmin inhibitor; Short=Alpha-2-PI; Flags: Precursor;	Alpha-2-antiplasmin; Short=Alpha-2-AP; AltName: Full=Alpha-2	54.5	58	0	31	4.9	26.1	0.088	3	3	0	3
Automated	Undepleted	None	1	147	61	65	P02753	sw:RET4_HUMAN	RET4	5950	RBP4	RecName: Full=Retinol-binding protein 4; AltName: Full=Plasma retinol-binding protein; Short=PRBP; Short=RBP; Contains: RecName: Full=Plasma retinol-binding protein(1-182); Contains: RecName: Full=Plasma retinol-binding protein(1-181); Contains: RecName: Full=Plasma retinol-binding protein(1-179); Contains: RecName: Full=Plasma retinol-binding protein(1-176); Flags: Precursor;	Retinol-binding protein 4; AltName: Full=Plasma retinol-bind	23	73	0	18.3	5.6	12.7	0.229	3	3	0	3
Automated	Undepleted	None	1	147	62	66	P25311	sw:ZA2G_HUMAN	ZA2G	563	AZGP1	RecName: Full=Zinc-alpha-2-glycoprotein; AltName: Full=Zn-alpha-2-glycoprotein; Short=Zn-alpha-2-GP; Flags: Precursor;	Zinc-alpha-2-glycoprotein; AltName: Full=Zn-alpha-2-glycopro	33.8	52	0	37.1	7.4	29.8	0.129	3	3	1	4
Automated	Undepleted	None	1	147	64	68	P01764	sw:HV303_HUMAN	HV303	28442	IGHV3-23	RecName: Full=Ig heavy chain V-III region VH26; Flags: Precursor;	Ig heavy chain V-III region VH26; Flags: Precursor;	12.6	53	0	36.5	6.6	29.9	0.282	3	3	2	3			63_2/3, 80_1/2, 81_1/2
Automated	Undepleted	None	1	147	65	69	P06727	sw:APOA4_HUMAN	APOA4	337	APOA4	RecName: Full=Apolipoprotein A-IV; Short=Apo-AIV; Short=ApoA-IV; Flags: Precursor;	Apolipoprotein A-IV; Short=Apo-AIV; Short=ApoA-IV; Flags: Pr	45.4	47	0	44	14.6	29.4	0.096	4	3	0	8
Automated	Undepleted	None	1	147	66	70	P05090	sw:APOD_HUMAN	APOD	347	APOD	RecName: Full=Apolipoprotein D; Short=Apo-D; Short=ApoD; Flags: Precursor;	Apolipoprotein D; Short=Apo-D; Short=ApoD; Flags: Precursor;	21.2	69	0	21.1	6.2	14.9	0.212	3	3	0	3
Automated	Undepleted	None	1	147	67	71	P80748	sw:LV302_HUMAN	LV302	-	-	RecName: Full=Ig lambda chain V-III region LOI;	Ig lambda chain V-III region LOI;	11.9	59	0	29.9	4.4	25.4	0.216	2	2	0	2
Automated	Undepleted	None	1	147	68	72	P01779	sw:HV318_HUMAN	HV318	-	-	RecName: Full=Ig heavy chain V-III region TUR;	Ig heavy chain V-III region TUR;	12.4	70	0	19	4.1	14.9	0.267	3	2	2	2	85		63_1/3
Automated	Undepleted	None	1	147	69	73	P02743	sw:SAMP_HUMAN	SAMP	325	APCS	RecName: Full=Serum amyloid P-component; Short=SAP; AltName: Full=9.5S alpha-1-glycoprotein; Contains: RecName: Full=Serum amyloid P-component(1-203); Flags: Precursor;	Serum amyloid P-component; Short=SAP; AltName: Full=9.5S alp	25.4	83	0	10.4	3.7	6.8	0.117	2	2	0	2
Automated	Undepleted	None	1	147	70	74	P06310	sw:KV206_HUMAN	KV206	-	-	RecName: Full=Ig kappa chain V-II region RPMI 6410; Flags: Precursor;	Ig kappa chain V-II region RPMI 6410; Flags: Precursor;	14.7	81	0	12.3	4.3	8	0.15	2	2	1	2			57_1/3, 73_1/2
Automated	Undepleted	None	1	147	71	75	P01621	sw:KV303_HUMAN	KV303	-	-	RecName: Full=Ig kappa chain V-III region NG9; Flags: Precursor; Fragment;	Ig kappa chain V-III region NG9; Flags: Precursor; Fragment;	10.7	75	0	15.4	4.3	11.1	0.31	2	2	1	2			51_1/4
Automated	Undepleted	None	1	147	72	76	P01597	sw:KV105_HUMAN	KV105	-	-	RecName: Full=Ig kappa chain V-I region DEE;	Ig kappa chain V-I region DEE;	11.6	62	0	25.2	4.4	20.8	0.222	4	2	0	2	84		75_2/2
Automated	Undepleted	None	1	147	74	79	P01700	sw:LV102_HUMAN	LV102	-	-	RecName: Full=Ig lambda chain V-I region HA;	Ig lambda chain V-I region HA;	11.9	79	0	13.6	4.3	9.4	0.188	2	2	2	2
Automated	Undepleted	None	1	147	75	80	P01600	sw:KV108_HUMAN	KV108	-	-	RecName: Full=Ig kappa chain V-I region Hau;	Ig kappa chain V-I region Hau;	11.6	64	0	24.8	4.8	20	0.222	3	2	2	2	84		72_2/2
Automated	Undepleted	None	1	147	76	83	P01625	sw:KV402_HUMAN	KV402	-	-	RecName: Full=Ig kappa chain V-IV region Len;	Ig kappa chain V-IV region Len;	12.6	62	0	25.2	4.4	20.8	0.237	5	2	1	2
Automated	Undepleted	None	1	147	77	84	pfgp:18977343	pfgp:18977343	p:18	-	-	pyruvate ferredoxin oxidoreductase subunit gamma [Pyrococcus furiosus DSM 3638]	doxin oxidoreductase subunit gamma [Pyrococcus furiosus DSM	20	76	0	14.5	3.6	11	0.216	2	2	0	2
Automated	Undepleted	None	1	147	78	85	P01591	sw:IGJ_HUMAN	IGJ	3512	IGJ	RecName: Full=Immunoglobulin J chain;	Immunoglobulin J chain;	15.6	73	0	18.3	3.8	14.5	0.197	3	2	0	2
Automated	Undepleted	None	1	147	80	87	P01781	sw:HV320_HUMAN	HV320	-	-	RecName: Full=Ig heavy chain V-III region GAL;	Ig heavy chain V-III region GAL;	12.7	82	0	12	4	8	0.155	2	2	1	2			63_1/3, 64_1/3, 81_1/2
Automated	Undepleted	None	1	147	81	88	P01766	sw:HV305_HUMAN	HV305	-	-	RecName: Full=Ig heavy chain V-III region BRO;	Ig heavy chain V-III region BRO;	13.2	50	0	42.9	4.2	38.7	0.217	3	2	2	2	87		63_1/3, 64_1/3, 80_1/2
Automated	Undepleted	None	1	147	82	89	P01019	sw:ANGT_HUMAN	ANGT	183	AGT	RecName: Full=Angiotensinogen; AltName: Full=Serpin A8; Contains: RecName: Full=Angiotensin-1; AltName: Full=Angiotensin I; Short=Ang I; Contains: RecName: Full=Angiotensin-2; AltName: Full=Angiotensin II; Short=Ang II; Contains: RecName: Full=Angiotensin-3; AltName: Full=Angiotensin III; Short=Ang III; AltName: Full=Des-Asp[1]-angiotensin II; Flags: Precursor;	Angiotensinogen; AltName: Full=Serpin A8; Contains: RecName:	53.1	67	0	22	5.1	16.9	0.06	2	2	0	3
Automated	Undepleted	None	1	148	1	1	P01024	sw:CO3_HUMAN	CO3	718	C3	RecName: Full=Complement C3; AltName: Full=C3 and PZP-like alpha-2-macroglobulin domain-containing protein 1; Contains: RecName: Full=Complement C3 beta chain; Contains: RecName: Full=Complement C3 alpha chain; Contains: RecName: Full=C3a anaphylatoxin; Contains: RecName: Full=Complement C3b alphaprime chain; Contains: RecName: Full=Complement C3c alphaprime chain fragment 1; Contains: RecName: F…	Complement C3; AltName: Full=C3 and PZP-like alpha-2-macrogl	187	3	0	706.6	197.2	509.4	0.558	88	72	0	87
Automated	Undepleted	None	1	148	2	2	P02768	sw:ALBU_HUMAN	ALBU	213	ALB	RecName: Full=Serum albumin; Flags: Precursor;	Serum albumin; Flags: Precursor;	69.3	1	0	984.3	199.4	784.9	0.897	567	71	0	75
Automated	Undepleted	None	1	148	3	3	P02787	sw:TRFE_HUMAN	TRFE	7018	TF	RecName: Full=Serotransferrin; Short=Transferrin; AltName: Full=Siderophilin; AltName: Full=Beta-1 metal-binding globulin; Flags: Precursor;	Serotransferrin; Short=Transferrin; AltName: Full=Siderophil	77	2	0	780.4	170.3	610.2	0.825	147	62	0	66
Automated	Undepleted	None	1	148	4	4	P01023	sw:A2MG_HUMAN	A2MG	2	A2M	RecName: Full=Alpha-2-macroglobulin; Short=Alpha-2-M; AltName: Full=C3 and PZP-like alpha-2-macroglobulin domain-containing protein 5; Flags: Precursor;	Alpha-2-macroglobulin; Short=Alpha-2-M; AltName: Full=C3 and	163.2	4	0	492.7	127.4	365.3	0.47	72	51	5	57	56
Automated	Undepleted	None	1	148	5	5	P0C0L4	sw:CO4A_HUMAN	CO4A	720	C4A	RecName: Full=Complement C4-A; AltName: Full=Acidic complement C4; AltName: Full=C3 and PZP-like alpha-2-macroglobulin domain-containing protein 2; Contains: RecName: Full=Complement C4 beta chain; Contains: RecName: Full=Complement C4-A alpha chain; Contains: RecName: Full=C4a anaphylatoxin; Contains: RecName: Full=C4b-A; Contains: RecName: Full=C4d-A; Contains: RecName: Full=Complement C4 gamma…	Complement C4-A; AltName: Full=Acidic complement C4; AltName	192.6	6	0	258	62.4	195.7	0.284	39	32	32	33
Automated	Undepleted	None	1	148	5	6	P0C0L5	sw:CO4B_HUMAN	CO4B	721	C4B	RecName: Full=Complement C4-B; AltName: Full=Basic complement C4; AltName: Full=C3 and PZP-like alpha-2-macroglobulin domain-containing protein 3; Contains: RecName: Full=Complement C4 beta chain; Contains: RecName: Full=Complement C4-B alpha chain; Contains: RecName: Full=C4a anaphylatoxin; Contains: RecName: Full=C4b-B; Contains: RecName: Full=C4d-B; Contains: RecName: Full=Complement C4 gamma …	Complement C4-B; AltName: Full=Basic complement C4; AltName:	192.7	6	0	258	62.4	195.7	0.284	39	32	32	33
Automated	Undepleted	None	1	148	6	7	P02675	sw:FIBB_HUMAN	FIBB	2244	FGB	RecName: Full=Fibrinogen beta chain; Contains: RecName: Full=Fibrinopeptide B; Flags: Precursor;	Fibrinogen beta chain; Contains: RecName: Full=Fibrinopeptid	55.9	9	0	239	70.4	168.6	0.699	53	26	0	30
Automated	Undepleted	None	1	148	7	8	P02671	sw:FIBA_HUMAN	FIBA	2243	FGA	RecName: Full=Fibrinogen alpha chain; Contains: RecName: Full=Fibrinopeptide A; Flags: Precursor;	Fibrinogen alpha chain; Contains: RecName: Full=Fibrinopepti	94.9	8	0	245.5	68.5	177	0.275	57	25	0	32
Automated	Undepleted	None	1	148	8	9	P02647	sw:APOA1_HUMAN	APOA1	335	APOA1	RecName: Full=Apolipoprotein A-I; Short=Apo-AI; Short=ApoA-I; Contains: RecName: Full=Apolipoprotein A-I(1-242); Flags: Precursor;	Apolipoprotein A-I; Short=Apo-AI; Short=ApoA-I; Contains: Re	30.7	5	0	258.4	67.5	190.8	0.682	34	24	0	27
Automated	Undepleted	None	1	148	9	10	P01009	sw:A1AT_HUMAN	A1AT	5265	SERPINA1	RecName: Full=Alpha-1-antitrypsin; AltName: Full=Alpha-1 protease inhibitor; AltName: Full=Alpha-1-antiproteinase; Contains: RecName: Full=Short peptide from AAT; Short=SPAAT; Flags: Precursor;	Alpha-1-antitrypsin; AltName: Full=Alpha-1 protease inhibito	46.7	10	0	232.5	60.9	171.6	0.557	53	24	0	25
Automated	Undepleted	None	1	148	10	11	P00738	sw:HPT_HUMAN	HPT	3240	HP	RecName: Full=Haptoglobin; Contains: RecName: Full=Haptoglobin alpha chain; Contains: RecName: Full=Haptoglobin beta chain; Flags: Precursor;	Haptoglobin; Contains: RecName: Full=Haptoglobin alpha chain	45.2	7	0	247	61.1	185.9	0.475	38	23	12	25			20_12/15
Automated	Undepleted	None	1	148	11	12	P08603	sw:CFAH_HUMAN	CFAH	3075	CFH	RecName: Full=Complement factor H; AltName: Full=H factor 1; Flags: Precursor;	Complement factor H; AltName: Full=H factor 1; Flags: Precur	139	16	0	167.1	48.2	118.8	0.232	20	20	3	25			61_3/4
Automated	Undepleted	None	1	148	12	13	P01871	sw:IGHM_HUMAN	IGHM	3507	IGHM	RecName: Full=Ig mu chain C region;	Ig mu chain C region;	49.3	17	0	157	58	99	0.447	30	19	14	24			17_14/16
Automated	Undepleted	None	1	148	13	14	P02679	sw:FIBG_HUMAN	FIBG	2266	FGG	RecName: Full=Fibrinogen gamma chain; Flags: Precursor;	Fibrinogen gamma chain; Flags: Precursor;	51.5	11	0	227.2	50.3	176.9	0.53	32	19	0	22
Automated	Undepleted	None	1	148	14	15	P01876	sw:IGHA1_HUMAN	IGHA1	3493	IGHA1	RecName: Full=Ig alpha-1 chain C region;	Ig alpha-1 chain C region;	37.6	18	0	156.1	45.2	110.9	0.569	43	18	10	18			26_11/12
Automated	Undepleted	None	1	148	15	16	P02774	sw:VTDB_HUMAN	VTDB	2638	GC	RecName: Full=Vitamin D-binding protein; Short=DBP; Short=VDB; AltName: Full=Group-specific component; AltName: Full=Gc-globulin; Flags: Precursor;	Vitamin D-binding protein; Short=DBP; Short=VDB; AltName: Fu	52.9	15	0	167.7	49.6	118.1	0.47	23	17	0	22
Automated	Undepleted	None	1	148	16	17	P02790	sw:HEMO_HUMAN	HEMO	3263	HPX	RecName: Full=Hemopexin; AltName: Full=Beta-1B-glycoprotein; Flags: Precursor;	Hemopexin; AltName: Full=Beta-1B-glycoprotein; Flags: Precur	51.6	14	0	167.8	43	124.8	0.468	31	17	0	19
Automated	Undepleted	None	1	148	17	18	P04220	sw:MUCB_HUMAN	MUCB	-	-	RecName: Full=Ig mu heavy chain disease protein; AltName: Full=BOT;	Ig mu heavy chain disease protein; AltName: Full=BOT;	43	28	0	114.9	44.5	70.4	0.476	25	16	14	19			12_14/19
Automated	Undepleted	None	1	148	18	19	P00450	sw:CERU_HUMAN	CERU	1356	CP	RecName: Full=Ceruloplasmin; EC=1.16.3.1; AltName: Full=Ferroxidase; Flags: Precursor;	Ceruloplasmin; EC=1.16.3.1; AltName: Full=Ferroxidase; Flags	122.1	25	0	131.2	36.1	95.1	0.212	20	16	0	19
Automated	Undepleted	None	1	148	19	20	P01857	sw:IGHG1_HUMAN	IGHG1	3500	IGHG1	RecName: Full=Ig gamma-1 chain C region;	Ig gamma-1 chain C region;	36.1	12	0	201.8	38.3	163.5	0.624	44	15	8	16			22_6/14, 25_4/12, 28_6/11
Automated	Undepleted	None	1	148	20	21	P00739	sw:HPTR_HUMAN	HPTR	3250	HPR	RecName: Full=Haptoglobin-related protein; Flags: Precursor;	Haptoglobin-related protein; Flags: Precursor;	39	21	0	149.2	36.3	112.9	0.405	21	15	12	16			10_12/23
Automated	Undepleted	None	1	148	21	22	P04264	sw:K2C1_HUMAN	K2C1	3848	KRT1	RecName: Full=Keratin, type II cytoskeletal 1; AltName: Full=Cytokeratin-1; Short=CK-1; AltName: Full=Keratin-1; Short=K1; AltName: Full=67 kDa cytokeratin; AltName: Full=Hair alpha protein;	Keratin, type II cytoskeletal 1; AltName: Full=Cytokeratin-1	66	20	0	151.2	27.7	123.5	0.247	16	14	1	14			66_1/3
Automated	Undepleted	None	1	148	22	23	P01860	sw:IGHG3_HUMAN	IGHG3	3502	IGHG3	RecName: Full=Ig gamma-3 chain C region; AltName: Full=Heavy chain disease protein; AltName: Full=HDC;	Ig gamma-3 chain C region; AltName: Full=Heavy chain disease	41.2	13	0	181.2	37.8	143.4	0.443	35	14	7	16			19_6/15, 25_4/12, 28_6/11
Automated	Undepleted	None	1	148	23	24	P04217	sw:A1BG_HUMAN	A1BG	1	A1BG	RecName: Full=Alpha-1B-glycoprotein; AltName: Full=Alpha-1-B glycoprotein; Flags: Precursor;	Alpha-1B-glycoprotein; AltName: Full=Alpha-1-B glycoprotein;	54.2	27	0	126.2	35.8	90.4	0.364	16	13	0	16
Automated	Undepleted	None	1	148	24	25	P19823	sw:ITIH2_HUMAN	ITIH2	3698	ITIH2	RecName: Full=Inter-alpha-trypsin inhibitor heavy chain H2; Short=Inter-alpha-inhibitor heavy chain 2; Short=ITI heavy chain H2; AltName: Full=Inter-alpha-trypsin inhibitor complex component II; AltName: Full=Serum-derived hyaluronan-associated protein; Short=SHAP; Flags: Precursor;	Inter-alpha-trypsin inhibitor heavy chain H2; Short=Inter-al	106.4	34	0	76.6	27.4	49.2	0.229	13	12	0	15
Automated	Undepleted	None	1	148	25	26	P01859	sw:IGHG2_HUMAN	IGHG2	3501	IGHG2	RecName: Full=Ig gamma-2 chain C region;	Ig gamma-2 chain C region;	35.9	26	0	127.6	35.8	91.8	0.552	39	12	6	15			19_4/15, 22_4/14, 28_5/11
Automated	Undepleted	None	1	148	26	27	P01877	sw:IGHA2_HUMAN	IGHA2	3494	IGHA2	RecName: Full=Ig alpha-2 chain C region;	Ig alpha-2 chain C region;	36.5	31	0	91.5	28.1	63.4	0.506	28	12	10	12			14_11/18
Automated	Undepleted	None	1	148	27	28	P02765	sw:FETUA_HUMAN	FETUA	197	AHSG	RecName: Full=Alpha-2-HS-glycoprotein; AltName: Full=Ba-alpha-2-glycoprotein; AltName: Full=Alpha-2-Z-globulin; AltName: Full=Fetuin-A; Contains: RecName: Full=Alpha-2-HS-glycoprotein chain A; Contains: RecName: Full=Alpha-2-HS-glycoprotein chain B; Flags: Precursor;	Alpha-2-HS-glycoprotein; AltName: Full=Ba-alpha-2-glycoprote	39.3	32	0	88.2	31.1	57.1	0.444	15	12	0	13
Automated	Undepleted	None	1	148	28	29	P01861	sw:IGHG4_HUMAN	IGHG4	3503	IGHG4	RecName: Full=Ig gamma-4 chain C region;	Ig gamma-4 chain C region;	35.9	24	0	133.8	27.5	106.2	0.483	32	11	8	12			19_6/15, 22_6/14, 25_5/12
Automated	Undepleted	None	1	148	29	30	P01842	sw:LAC_HUMAN	LAC	3535	IGL@	RecName: Full=Ig lambda chain C regions;	Ig lambda chain C regions;	11.2	22	0	148.2	30.6	117.6	0.943	35	11	0	11
Automated	Undepleted	None	1	148	30	31	P01834	sw:IGKC_HUMAN	IGKC	3514	IGKC	RecName: Full=Ig kappa chain C region;	Ig kappa chain C region;	11.6	19	0	152.7	31.1	121.7	0.972	47	11	0	11
Automated	Undepleted	None	1	148	31	32	P00747	sw:PLMN_HUMAN	PLMN	5340	PLG	RecName: Full=Plasminogen; EC=3.4.21.7; Contains: RecName: Full=Plasmin heavy chain A; Contains: RecName: Full=Activation peptide; Contains: RecName: Full=Angiostatin; Contains: RecName: Full=Plasmin heavy chain A, short form; Contains: RecName: Full=Plasmin light chain B; Flags: Precursor;	Plasminogen; EC=3.4.21.7; Contains: RecName: Full=Plasmin he	90.5	40	0	66.2	27.5	38.7	0.185	12	11	1	15	101
Automated	Undepleted	None	1	148	32	33	P02749	sw:APOH_HUMAN	APOH	350	APOH	RecName: Full=Beta-2-glycoprotein 1; AltName: Full=Beta-2-glycoprotein I; Short=Beta(2)GPI; Short=B2GPI; AltName: Full=Apolipoprotein H; Short=Apo-H; AltName: Full=Activated protein C-binding protein; AltName: Full=APC inhibitor; AltName: Full=Anticardiolipin cofactor; Flags: Precursor;	Beta-2-glycoprotein 1; AltName: Full=Beta-2-glycoprotein I;	38.3	23	0	135.1	25.6	109.5	0.38	15	10	0	12
Automated	Undepleted	None	1	148	33	34	P02751	sw:FINC_HUMAN	FINC	2335	FN1	RecName: Full=Fibronectin; Short=FN; AltName: Full=Cold-insoluble globulin; Short=CIG; Contains: RecName: Full=Ugl-Y1; Contains: RecName: Full=Ugl-Y2; Contains: RecName: Full=Ugl-Y3; Flags: Precursor;	Fibronectin; Short=FN; AltName: Full=Cold-insoluble globulin	262.4	39	0	67.2	13.6	53.6	0.061	9	9	0	10
Automated	Undepleted	None	1	148	34	35	Q14624	sw:ITIH4_HUMAN	ITIH4	3700	ITIH4	RecName: Full=Inter-alpha-trypsin inhibitor heavy chain H4; Short=Inter-alpha-inhibitor heavy chain 4; Short=ITI heavy chain H4; AltName: Full=Inter-alpha-trypsin inhibitor family heavy chain-related protein; Short=IHRP; AltName: Full=Plasma kallikrein sensitive glycoprotein 120; Short=PK-120; Short=GP120; Contains: RecName: Full=70 kDa inter-alpha-trypsin inhibitor heavy chain H4; Contains: RecN…	Inter-alpha-trypsin inhibitor heavy chain H4; Short=Inter-al	103.2	38	0	69.5	18.7	50.8	0.147	9	9	0	11
Automated	Undepleted	None	1	148	35	36	P35527	sw:K1C9_HUMAN	K1C9	3857	KRT9	RecName: Full=Keratin, type I cytoskeletal 9; AltName: Full=Cytokeratin-9; Short=CK-9; AltName: Full=Keratin-9; Short=K9;	Keratin, type I cytoskeletal 9; AltName: Full=Cytokeratin-9;	62.1	37	0	71.8	14.8	57	0.183	8	8	0	8
Automated	Undepleted	None	1	148	36	37	P00751	sw:CFAB_HUMAN	CFAB	629	CFB	RecName: Full=Complement factor B; EC=3.4.21.47; AltName: Full=C3/C5 convertase; AltName: Full=Properdin factor B; AltName: Full=Glycine-rich beta glycoprotein; Short=GBG; AltName: Full=PBF2; Contains: RecName: Full=Complement factor B Ba fragment; Contains: RecName: Full=Complement factor B Bb fragment; Flags: Precursor;	Complement factor B; EC=3.4.21.47; AltName: Full=C3/C5 conve	85.5	33	0	82.2	17.2	65	0.134	9	8	0	10
Automated	Undepleted	None	1	148	37	38	P06396	sw:GELS_HUMAN	GELS	2934	GSN	RecName: Full=Gelsolin; AltName: Full=Actin-depolymerizing factor; Short=ADF; AltName: Full=Brevin; AltName: Full=AGEL; Flags: Precursor;	Gelsolin; AltName: Full=Actin-depolymerizing factor; Short=A	85.6	42	0	60.8	15.2	45.6	0.155	9	8	0	9
Automated	Undepleted	None	1	148	38	39	P02766	sw:TTHY_HUMAN	TTHY	7276	TTR	RecName: Full=Transthyretin; AltName: Full=Prealbumin; AltName: Full=TBPA; AltName: Full=TTR; AltName: Full=ATTR; Flags: Precursor;	Transthyretin; AltName: Full=Prealbumin; AltName: Full=TBPA;	15.9	29	0	99.3	19.6	79.7	0.694	12	7	0	8
Automated	Undepleted	None	1	148	39	40	P01008	sw:ANT3_HUMAN	ANT3	462	SERPINC1	RecName: Full=Antithrombin-III; Short=ATIII; Flags: Precursor;	Antithrombin-III; Short=ATIII; Flags: Precursor;	52.6	51	0	43.4	16.6	26.8	0.269	7	7	0	9
Automated	Undepleted	None	1	148	40	41	P01011	sw:AACT_HUMAN	AACT	12	SERPINA3	RecName: Full=Alpha-1-antichymotrypsin; Short=ACT; AltName: Full=Cell growth-inhibiting gene 24/25 protein; Contains: RecName: Full=Alpha-1-antichymotrypsin His-Pro-less; Flags: Precursor;	Alpha-1-antichymotrypsin; Short=ACT; AltName: Full=Cell grow	47.6	30	0	95.1	15.4	79.7	0.18	7	7	0	8
Automated	Undepleted	None	1	148	41	42	P10909	sw:CLUS_HUMAN	CLUS	1191	CLU	RecName: Full=Clusterin; AltName: Full=Complement-associated protein SP-40,40; AltName: Full=Complement cytolysis inhibitor; Short=CLI; AltName: Full=NA1/NA2; AltName: Full=Apolipoprotein J; Short=Apo-J; AltName: Full=Testosterone-repressed prostate message 2; Short=TRPM-2; AltName: Full=Ku70-binding protein 1; AltName: Full=Aging-associated gene 4 protein; Contains: RecName: Full=Clusterin beta …	Clusterin; AltName: Full=Complement-associated protein SP-40	52.4	45	0	56.1	12.8	43.3	0.241	7	7	0	7
Automated	Undepleted	None	1	148	42	43	P02538	sw:K2C6A_HUMAN	K2C6A	3853	KRT6A	RecName: Full=Keratin, type II cytoskeletal 6A; AltName: Full=Cytokeratin-6A; Short=CK 6A; AltName: Full=K6a keratin; AltName: Full=Cytokeratin-6D; Short=CK 6D; AltName: Allergen=Hom s 5;	Keratin, type II cytoskeletal 6A; AltName: Full=Cytokeratin-	60	35	0	76.1	11.9	64.2	0.137	9	7	6	7	47, 52, 76		59_3/4, 66_2/3
Automated	Undepleted	None	1	148	43	44	P00734	sw:THRB_HUMAN	THRB	2147	F2	RecName: Full=Prothrombin; EC=3.4.21.5; AltName: Full=Coagulation factor II; Contains: RecName: Full=Activation peptide fragment 1; Contains: RecName: Full=Activation peptide fragment 2; Contains: RecName: Full=Thrombin light chain; Contains: RecName: Full=Thrombin heavy chain; Flags: Precursor;	Prothrombin; EC=3.4.21.5; AltName: Full=Coagulation factor I	70	50	0	45.1	11.5	33.6	0.186	6	6	0	7
Automated	Undepleted	None	1	148	44	45	P04004	sw:VTNC_HUMAN	VTNC	7448	VTN	RecName: Full=Vitronectin; AltName: Full=Serum-spreading factor; Short=S-protein; AltName: Full=V75; Contains: RecName: Full=Vitronectin V65 subunit; Contains: RecName: Full=Vitronectin V10 subunit; Contains: RecName: Full=Somatomedin-B; Flags: Precursor;	Vitronectin; AltName: Full=Serum-spreading factor; Short=S-p	54.3	46	0	54.6	14.8	39.8	0.182	7	6	0	8
Automated	Undepleted	None	1	148	45	46	P19827	sw:ITIH1_HUMAN	ITIH1	3697	ITIH1	RecName: Full=Inter-alpha-trypsin inhibitor heavy chain H1; Short=Inter-alpha-inhibitor heavy chain 1; Short=ITI heavy chain H1; AltName: Full=Inter-alpha-trypsin inhibitor complex component III; AltName: Full=Serum-derived hyaluronan-associated protein; Short=SHAP; Flags: Precursor;	Inter-alpha-trypsin inhibitor heavy chain H1; Short=Inter-al	101.3	43	0	58.3	11	47.4	0.087	6	6	0	7
Automated	Undepleted	None	1	148	46	47	P05155	sw:IC1_HUMAN	IC1	710	SERPING1	RecName: Full=Plasma protease C1 inhibitor; Short=C1 Inh; Short=C1Inh; AltName: Full=C1 esterase inhibitor; AltName: Full=C1-inhibiting factor; Flags: Precursor;	Plasma protease C1 inhibitor; Short=C1 Inh; Short=C1Inh; Alt	55.1	56	0	40	13.1	26.9	0.134	6	6	0	7
Automated	Undepleted	None	1	148	48	49	P01042	sw:KNG1_HUMAN	KNG1	3827	KNG1	RecName: Full=Kininogen-1; AltName: Full=High molecular weight kininogen; Short=HMWK; AltName: Full=Williams-Fitzgerald-Flaujeac factor; AltName: Full=Fitzgerald factor; AltName: Full=Alpha-2-thiol proteinase inhibitor; Contains: RecName: Full=Kininogen-1 heavy chain; Contains: RecName: Full=Bradykinin; AltName: Full=Kallidin I; Contains: RecName: Full=Lysyl-bradykinin; AltName: Full=Kallidin II;…	Kininogen-1; AltName: Full=High molecular weight kininogen;	71.9	49	0	48.3	13.9	34.4	0.163	6	6	0	8
Automated	Undepleted	None	1	148	49	50	P05090	sw:APOD_HUMAN	APOD	347	APOD	RecName: Full=Apolipoprotein D; Short=Apo-D; Short=ApoD; Flags: Precursor;	Apolipoprotein D; Short=Apo-D; Short=ApoD; Flags: Precursor;	21.2	55	0	41.3	13.8	27.5	0.397	6	6	0	6
Automated	Undepleted	None	1	148	50	51	P02763	sw:A1AG1_HUMAN	A1AG1	5004	ORM1	RecName: Full=Alpha-1-acid glycoprotein 1; Short=AGP 1; AltName: Full=Orosomucoid-1; Short=OMD 1; Flags: Precursor;	Alpha-1-acid glycoprotein 1; Short=AGP 1; AltName: Full=Oros	23.5	36	0	74.2	15.4	58.8	0.239	9	6	3	7			64_3/4
Automated	Undepleted	None	1	148	51	52	P08779	sw:K1C16_HUMAN	K1C16	3868	KRT16	RecName: Full=Keratin, type I cytoskeletal 16; AltName: Full=Cytokeratin-16; Short=CK-16; AltName: Full=Keratin-16; Short=K16;	Keratin, type I cytoskeletal 16; AltName: Full=Cytokeratin-1	51.2	60	0	34.7	10.4	24.3	0.114	6	5	2	6	87, 95		73_2/3, 75_2/3
Automated	Undepleted	None	1	148	53	54	P02652	sw:APOA2_HUMAN	APOA2	336	APOA2	RecName: Full=Apolipoprotein A-II; Short=Apo-AII; Short=ApoA-II; Contains: RecName: Full=Apolipoprotein A-II(1-76); Flags: Precursor;	Apolipoprotein A-II; Short=Apo-AII; Short=ApoA-II; Contains:	11.1	41	0	61.1	14.7	46.5	0.46	8	5	0	6
Automated	Undepleted	None	1	148	54	55	O43866	sw:CD5L_HUMAN	CD5L	922	CD5L	RecName: Full=CD5 antigen-like; AltName: Full=SP-alpha; AltName: Full=CT-2; AltName: Full=IgM-associated peptide; Flags: Precursor;	CD5 antigen-like; AltName: Full=SP-alpha; AltName: Full=CT-2	38	67	0	28.1	11.3	16.8	0.219	5	5	0	6
Automated	Undepleted	None	1	148	55	56	P06727	sw:APOA4_HUMAN	APOA4	337	APOA4	RecName: Full=Apolipoprotein A-IV; Short=Apo-AIV; Short=ApoA-IV; Flags: Precursor;	Apolipoprotein A-IV; Short=Apo-AIV; Short=ApoA-IV; Flags: Pr	45.4	47	0	53.8	21.4	32.4	0.167	5	5	0	11
Automated	Undepleted	None	1	148	57	58	P04003	sw:C4BPA_HUMAN	C4BPA	722	C4BPA	RecName: Full=C4b-binding protein alpha chain; Short=C4bp; AltName: Full=Proline-rich protein; Short=PRP; Flags: Precursor;	C4b-binding protein alpha chain; Short=C4bp; AltName: Full=P	67	48	0	48.3	18.4	29.9	0.104	5	5	0	10
Automated	Undepleted	None	1	148	59	61	P13647	sw:K2C5_HUMAN	K2C5	3852	KRT5	RecName: Full=Keratin, type II cytoskeletal 5; AltName: Full=Cytokeratin-5; Short=CK-5; AltName: Full=Keratin-5; Short=K5; AltName: Full=58 kDa cytokeratin;	Keratin, type II cytoskeletal 5; AltName: Full=Cytokeratin-5	62.3	58	0	36.5	6.1	30.5	0.068	5	4	3	4	76		42_3/7, 47_3/6, 52_3/5, 66_1/3
Automated	Undepleted	None	1	148	60	62	P01620	sw:KV302_HUMAN	KV302	-	-	RecName: Full=Ig kappa chain V-III region SIE;	Ig kappa chain V-III region SIE;	11.7	44	0	56.4	9.4	47	0.459	5	4	4	4	72		58_3/4
Automated	Undepleted	None	1	148	61	64	Q03591	sw:FHR1_HUMAN	FHR1	3078	CFHR1	RecName: Full=Complement factor H-related protein 1; Short=FHR-1; AltName: Full=H factor-like protein 1; Short=H-factor-like 1; AltName: Full=H36; Flags: Precursor;	Complement factor H-related protein 1; Short=FHR-1; AltName:	37.6	75	0	23.1	9.3	13.7	0.306	4	4	4	5			11_3/20
Automated	Undepleted	None	1	148	62	65	P04196	sw:HRG_HUMAN	HRG	3273	HRG	RecName: Full=Histidine-rich glycoprotein; AltName: Full=Histidine-proline-rich glycoprotein; Short=HPRG; Flags: Precursor;	Histidine-rich glycoprotein; AltName: Full=Histidine-proline	59.5	66	0	29	10.6	18.4	0.093	4	4	0	6
Automated	Undepleted	None	1	148	63	66	P25311	sw:ZA2G_HUMAN	ZA2G	563	AZGP1	RecName: Full=Zinc-alpha-2-glycoprotein; AltName: Full=Zn-alpha-2-glycoprotein; Short=Zn-alpha-2-GP; Flags: Precursor;	Zinc-alpha-2-glycoprotein; AltName: Full=Zn-alpha-2-glycopro	33.8	59	0	34.7	9.6	25.2	0.2	4	4	1	5
Automated	Undepleted	None	1	148	64	67	P19652	sw:A1AG2_HUMAN	A1AG2	5005	ORM2	RecName: Full=Alpha-1-acid glycoprotein 2; Short=AGP 2; AltName: Full=Orosomucoid-2; Short=OMD 2; Flags: Precursor;	Alpha-1-acid glycoprotein 2; Short=AGP 2; AltName: Full=Oros	23.6	64	0	30.7	10.1	20.7	0.189	5	4	3	5			50_3/6
Automated	Undepleted	None	1	148	65	68	P35542	sw:SAA4_HUMAN	SAA4	6291	SAA4	RecName: Full=Serum amyloid A-4 protein; AltName: Full=Constitutively expressed serum amyloid A protein; Short=C-SAA; Flags: Precursor;	Serum amyloid A-4 protein; AltName: Full=Constitutively expr	14.8	80	0	18.8	6	12.8	0.246	3	3	0	3
Automated	Undepleted	None	1	148	67	70	P02760	sw:AMBP_HUMAN	AMBP	259	AMBP	RecName: Full=Protein AMBP; Contains: RecName: Full=Alpha-1-microglobulin; Short=Protein HC; AltName: Full=Complex-forming glycoprotein heterogeneous in charge; AltName: Full=Alpha-1 microglycoprotein; Contains: RecName: Full=Inter-alpha-trypsin inhibitor light chain; Short=ITI-LC; AltName: Full=Bikunin; AltName: Full=HI-30; AltName: Full=Uronic-acid-rich protein; AltName: Full=EDC1; Contains: Re…	Protein AMBP; Contains: RecName: Full=Alpha-1-microglobulin;	39	69	0	26	5.1	20.9	0.077	3	3	0	3
Automated	Undepleted	None	1	148	68	71	bacsugp:XXXXX	bacsugp:XXXXX	sugp	-	-	(Identical to sw_vtr:TRYP_PIGx	sw_vtr:TRYP_PIGx	24.4	71	0	25	8.6	16.4	0.216	4	3	3	4
Automated	Undepleted	None	1	148	69	73	P01625	sw:KV402_HUMAN	KV402	-	-	RecName: Full=Ig kappa chain V-IV region Len;	Ig kappa chain V-IV region Len;	12.6	54	0	42.4	6.9	35.5	0.368	4	3	2	3	78
Automated	Undepleted	None	1	148	70	74	P01764	sw:HV303_HUMAN	HV303	28442	IGHV3-23	RecName: Full=Ig heavy chain V-III region VH26; Flags: Precursor;	Ig heavy chain V-III region VH26; Flags: Precursor;	12.6	62	0	31.4	6.6	24.8	0.222	3	3	1	3			90_1/2
Automated	Undepleted	None	1	148	71	75	P01617	sw:KV204_HUMAN	KV204	440786	LOC440786	RecName: Full=Ig kappa chain V-II region TEW;	Ig kappa chain V-II region TEW;	12.3	79	0	19.9	7	12.8	0.389	3	3	2	3	84
Automated	Undepleted	None	1	148	73	78	P02533	sw:K1C14_HUMAN	K1C14	3861	KRT14	RecName: Full=Keratin, type I cytoskeletal 14; AltName: Full=Cytokeratin-14; Short=CK-14; AltName: Full=Keratin-14; Short=K14;	Keratin, type I cytoskeletal 14; AltName: Full=Cytokeratin-1	51.6	70	0	25.9	8.2	17.8	0.066	4	3	2	5	87, 95		51_2/5, 75_2/3
Automated	Undepleted	None	1	148	74	79	P01019	sw:ANGT_HUMAN	ANGT	183	AGT	RecName: Full=Angiotensinogen; AltName: Full=Serpin A8; Contains: RecName: Full=Angiotensin-1; AltName: Full=Angiotensin I; Short=Ang I; Contains: RecName: Full=Angiotensin-2; AltName: Full=Angiotensin II; Short=Ang II; Contains: RecName: Full=Angiotensin-3; AltName: Full=Angiotensin III; Short=Ang III; AltName: Full=Des-Asp[1]-angiotensin II; Flags: Precursor;	Angiotensinogen; AltName: Full=Serpin A8; Contains: RecName:	53.1	72	0	24.2	9.3	14.9	0.093	3	3	0	5
Automated	Undepleted	None	1	148	75	80	P13645	sw:K1C10_HUMAN	K1C10	3858	KRT10	RecName: Full=Keratin, type I cytoskeletal 10; AltName: Full=Cytokeratin-10; Short=CK-10; AltName: Full=Keratin-10; Short=K10;	Keratin, type I cytoskeletal 10; AltName: Full=Cytokeratin-1	59.5	68	0	27.5	4.7	22.8	0.059	4	3	2	3	87, 95		51_2/5, 73_2/3
Automated	Undepleted	None	1	148	77	83	P80748	sw:LV302_HUMAN	LV302	-	-	RecName: Full=Ig lambda chain V-III region LOI;	Ig lambda chain V-III region LOI;	11.9	77	0	21.6	4.4	17.2	0.216	3	2	0	2
Automated	Undepleted	None	1	148	79	87	P01779	sw:HV318_HUMAN	HV318	-	-	RecName: Full=Ig heavy chain V-III region TUR;	Ig heavy chain V-III region TUR;	12.4	63	0	31.2	4.1	27.1	0.267	3	2	2	2	96		90_1/2
Automated	Undepleted	None	1	148	80	88	P02656	sw:APOC3_HUMAN	APOC3	345	APOC3	RecName: Full=Apolipoprotein C-III; Short=Apo-CIII; Short=ApoC-III; Flags: Precursor;	Apolipoprotein C-III; Short=Apo-CIII; Short=ApoC-III; Flags:	10.8	82	0	17.3	6.6	10.7	0.192	3	2	0	3
Automated	Undepleted	None	1	148	81	89	P01621	sw:KV303_HUMAN	KV303	-	-	RecName: Full=Ig kappa chain V-III region NG9; Flags: Precursor; Fragment;	Ig kappa chain V-III region NG9; Flags: Precursor; Fragment;	10.7	88	0	14.3	4.3	10	0.31	2	2	1	2			58_1/4
Automated	Undepleted	None	1	148	82	90	P01597	sw:KV105_HUMAN	KV105	-	-	RecName: Full=Ig kappa chain V-I region DEE;	Ig kappa chain V-I region DEE;	11.6	76	0	23	4.4	18.6	0.222	4	2	0	2	94		86_1/2
Automated	Undepleted	None	1	148	83	91	P05546	sw:HEP2_HUMAN	HEP2	3053	SERPIND1	RecName: Full=Heparin cofactor 2; AltName: Full=Heparin cofactor II; Short=HC-II; AltName: Full=Protease inhibitor leuserpin 2; Short=HLS2; Flags: Precursor;	Heparin cofactor 2; AltName: Full=Heparin cofactor II; Short	57	93	0	9.9	4.5	5.5	0.036	2	2	0	3
Automated	Undepleted	None	1	148	85	94	P01700	sw:LV102_HUMAN	LV102	-	-	RecName: Full=Ig lambda chain V-I region HA;	Ig lambda chain V-I region HA;	11.9	90	0	13	4.3	8.7	0.188	2	2	2	2
Automated	Undepleted	None	1	148	86	95	P01600	sw:KV108_HUMAN	KV108	-	-	RecName: Full=Ig kappa chain V-I region Hau;	Ig kappa chain V-I region Hau;	11.6	74	0	23.3	4.8	18.6	0.222	4	2	2	2	94		82_1/2
Automated	Undepleted	None	1	148	88	99	P01591	sw:IGJ_HUMAN	IGJ	3512	IGJ	RecName: Full=Immunoglobulin J chain;	Immunoglobulin J chain;	15.6	73	0	24.1	3.8	20.2	0.197	2	2	0	2
Automated	Undepleted	None	1	148	89	100	P09871	sw:C1S_HUMAN	C1S	716	C1S	RecName: Full=Complement C1s subcomponent; EC=3.4.21.42; AltName: Full=C1 esterase; Contains: RecName: Full=Complement C1s subcomponent heavy chain; Contains: RecName: Full=Complement C1s subcomponent light chain; Flags: Precursor;	Complement C1s subcomponent; EC=3.4.21.42; AltName: Full=C1	76.6	84	0	15.9	4.5	11.4	0.032	2	2	0	3
Automated	Undepleted	None	1	148	91	102	pfgp:18976415	pfgp:18976415	p:18	-	-	phosphoenolpyruvate synthase [Pyrococcus furiosus DSM 3638]	uvate synthase [Pyrococcus furiosus DSM 3638]	90.4	65	0	29.8	3.7	26.1	0.033	2	2	0	3
Automated	Undepleted	None	1	148	92	103	P02753	sw:RET4_HUMAN	RET4	5950	RBP4	RecName: Full=Retinol-binding protein 4; AltName: Full=Plasma retinol-binding protein; Short=PRBP; Short=RBP; Contains: RecName: Full=Plasma retinol-binding protein(1-182); Contains: RecName: Full=Plasma retinol-binding protein(1-181); Contains: RecName: Full=Plasma retinol-binding protein(1-179); Contains: RecName: Full=Plasma retinol-binding protein(1-176); Flags: Precursor;	Retinol-binding protein 4; AltName: Full=Plasma retinol-bind	23	78	0	20.1	7.8	12.3	0.174	2	2	0	4
Automated	Undepleted	None	1	148	93	104	pfgp:18977771	pfgp:18977771	p:18	-	-	putative ATPase, vanadate-sensitive [Pyrococcus furiosus DSM 3638]	e, vanadate-sensitive [Pyrococcus furiosus DSM 3638]	65.7	91	0	12.5	1.3	11.2	0.023	2	1	0	1
Automated	Undepleted	None	1	148	97	116	Q13563	sw:PKD2_HUMAN	PKD2	5311	PKD2	RecName: Full=Polycystin-2; AltName: Full=Polycystic kidney disease 2 protein; AltName: Full=Autosomal dominant polycystic kidney disease type II protein; AltName: Full=Polycystwin; AltName: Full=R48321;	Polycystin-2; AltName: Full=Polycystic kidney disease 2 prot	109.6	153	20.5	2.6	1	1.6	0.011	2	1	0	1
Automated	Undepleted	None	1	148	99	117	P01766	sw:HV305_HUMAN	HV305	-	-	RecName: Full=Ig heavy chain V-III region BRO;	Ig heavy chain V-III region BRO;	13.2	61	0	32.2	1.9	30.3	0.158	2	1	1	1
Automated	Undepleted	None	1	148	102	121	P01714	sw:LV301_HUMAN	LV301	-	-	RecName: Full=Ig lambda chain V-III region SH;	Ig lambda chain V-III region SH;	11.4	83	0	17.2	1.9	15.4	0.167	2	1	0	1
Automated	Undepleted	None	1	149	1	1	P01024	sw:CO3_HUMAN	CO3	718	C3	RecName: Full=Complement C3; AltName: Full=C3 and PZP-like alpha-2-macroglobulin domain-containing protein 1; Contains: RecName: Full=Complement C3 beta chain; Contains: RecName: Full=Complement C3 alpha chain; Contains: RecName: Full=C3a anaphylatoxin; Contains: RecName: Full=Complement C3b alphaprime chain; Contains: RecName: Full=Complement C3c alphaprime chain fragment 1; Contains: RecName: F…	Complement C3; AltName: Full=C3 and PZP-like alpha-2-macrogl	187	1	0	997.5	227.2	770.3	0.607	116	86	0	96
Automated	Undepleted	None	1	149	2	2	P02768	sw:ALBU_HUMAN	ALBU	213	ALB	RecName: Full=Serum albumin; Flags: Precursor;	Serum albumin; Flags: Precursor;	69.3	2	0	895.6	163.9	731.7	0.86	520	63	0	63
Automated	Undepleted	None	1	149	3	3	P02787	sw:TRFE_HUMAN	TRFE	7018	TF	RecName: Full=Serotransferrin; Short=Transferrin; AltName: Full=Siderophilin; AltName: Full=Beta-1 metal-binding globulin; Flags: Precursor;	Serotransferrin; Short=Transferrin; AltName: Full=Siderophil	77	3	0	860.4	151.3	709.1	0.775	130	56	0	59
Automated	Undepleted	None	1	149	4	4	P01023	sw:A2MG_HUMAN	A2MG	2	A2M	RecName: Full=Alpha-2-macroglobulin; Short=Alpha-2-M; AltName: Full=C3 and PZP-like alpha-2-macroglobulin domain-containing protein 5; Flags: Precursor;	Alpha-2-macroglobulin; Short=Alpha-2-M; AltName: Full=C3 and	163.2	4	0	655.9	138.6	517.3	0.507	75	52	5	60	51
Automated	Undepleted	None	1	149	5	5	P0C0L5	sw:CO4B_HUMAN	CO4B	721	C4B	RecName: Full=Complement C4-B; AltName: Full=Basic complement C4; AltName: Full=C3 and PZP-like alpha-2-macroglobulin domain-containing protein 3; Contains: RecName: Full=Complement C4 beta chain; Contains: RecName: Full=Complement C4-B alpha chain; Contains: RecName: Full=C4a anaphylatoxin; Contains: RecName: Full=C4b-B; Contains: RecName: Full=C4d-B; Contains: RecName: Full=Complement C4 gamma …	Complement C4-B; AltName: Full=Basic complement C4; AltName:	192.7	5	0	407.4	98.6	308.8	0.334	51	42	41	47	6
Automated	Undepleted	None	1	149	7	7	P02675	sw:FIBB_HUMAN	FIBB	2244	FGB	RecName: Full=Fibrinogen beta chain; Contains: RecName: Full=Fibrinopeptide B; Flags: Precursor;	Fibrinogen beta chain; Contains: RecName: Full=Fibrinopeptid	55.9	6	0	341.6	77.6	264	0.719	46	30	0	32
Automated	Undepleted	None	1	149	8	8	P02671	sw:FIBA_HUMAN	FIBA	2243	FGA	RecName: Full=Fibrinogen alpha chain; Contains: RecName: Full=Fibrinopeptide A; Flags: Precursor;	Fibrinogen alpha chain; Contains: RecName: Full=Fibrinopepti	94.9	9	0	257.5	62.2	195.4	0.349	61	26	0	29
Automated	Undepleted	None	1	149	9	9	P02647	sw:APOA1_HUMAN	APOA1	335	APOA1	RecName: Full=Apolipoprotein A-I; Short=Apo-AI; Short=ApoA-I; Contains: RecName: Full=Apolipoprotein A-I(1-242); Flags: Precursor;	Apolipoprotein A-I; Short=Apo-AI; Short=ApoA-I; Contains: Re	30.7	7	0	301.8	78.2	223.6	0.708	38	25	0	30
Automated	Undepleted	None	1	149	10	10	P00738	sw:HPT_HUMAN	HPT	3240	HP	RecName: Full=Haptoglobin; Contains: RecName: Full=Haptoglobin alpha chain; Contains: RecName: Full=Haptoglobin beta chain; Flags: Precursor;	Haptoglobin; Contains: RecName: Full=Haptoglobin alpha chain	45.2	8	0	268.1	65.3	202.8	0.493	35	24	14	26			17_14/16
Automated	Undepleted	None	1	149	11	11	P01009	sw:A1AT_HUMAN	A1AT	5265	SERPINA1	RecName: Full=Alpha-1-antitrypsin; AltName: Full=Alpha-1 protease inhibitor; AltName: Full=Alpha-1-antiproteinase; Contains: RecName: Full=Short peptide from AAT; Short=SPAAT; Flags: Precursor;	Alpha-1-antitrypsin; AltName: Full=Alpha-1 protease inhibito	46.7	11	0	242.4	53.2	189.1	0.605	56	22	0	22
Automated	Undepleted	None	1	149	12	12	P02774	sw:VTDB_HUMAN	VTDB	2638	GC	RecName: Full=Vitamin D-binding protein; Short=DBP; Short=VDB; AltName: Full=Group-specific component; AltName: Full=Gc-globulin; Flags: Precursor;	Vitamin D-binding protein; Short=DBP; Short=VDB; AltName: Fu	52.9	15	0	163.2	47.9	115.3	0.582	26	20	0	21
Automated	Undepleted	None	1	149	13	13	P02679	sw:FIBG_HUMAN	FIBG	2266	FGG	RecName: Full=Fibrinogen gamma chain; Flags: Precursor;	Fibrinogen gamma chain; Flags: Precursor;	51.5	10	0	247.2	45.8	201.4	0.532	35	19	0	20
Automated	Undepleted	None	1	149	14	14	P08603	sw:CFAH_HUMAN	CFAH	3075	CFH	RecName: Full=Complement factor H; AltName: Full=H factor 1; Flags: Precursor;	Complement factor H; AltName: Full=H factor 1; Flags: Precur	139	19	0	156	35.4	120.6	0.21	17	17	1	19
Automated	Undepleted	None	1	149	15	15	P01871	sw:IGHM_HUMAN	IGHM	3507	IGHM	RecName: Full=Ig mu chain C region;	Ig mu chain C region;	49.3	17	0	159.5	47.5	112	0.451	32	16	11	20			24_11/12
Automated	Undepleted	None	1	149	16	16	P02790	sw:HEMO_HUMAN	HEMO	3263	HPX	RecName: Full=Hemopexin; AltName: Full=Beta-1B-glycoprotein; Flags: Precursor;	Hemopexin; AltName: Full=Beta-1B-glycoprotein; Flags: Precur	51.6	14	0	173.6	41.2	132.4	0.491	27	16	0	18
Automated	Undepleted	None	1	149	17	17	P00739	sw:HPTR_HUMAN	HPTR	3250	HPR	RecName: Full=Haptoglobin-related protein; Flags: Precursor;	Haptoglobin-related protein; Flags: Precursor;	39	13	0	176.4	42.7	133.7	0.408	19	16	14	18			10_14/24
Automated	Undepleted	None	1	149	18	18	P01857	sw:IGHG1_HUMAN	IGHG1	3500	IGHG1	RecName: Full=Ig gamma-1 chain C region;	Ig gamma-1 chain C region;	36.1	12	0	206.1	39.1	167	0.603	47	15	8	16			20_6/14, 25_5/10, 26_4/10
Automated	Undepleted	None	1	149	19	19	P00751	sw:CFAB_HUMAN	CFAB	629	CFB	RecName: Full=Complement factor B; EC=3.4.21.47; AltName: Full=C3/C5 convertase; AltName: Full=Properdin factor B; AltName: Full=Glycine-rich beta glycoprotein; Short=GBG; AltName: Full=PBF2; Contains: RecName: Full=Complement factor B Ba fragment; Contains: RecName: Full=Complement factor B Bb fragment; Flags: Precursor;	Complement factor B; EC=3.4.21.47; AltName: Full=C3/C5 conve	85.5	23	0	130.5	31.3	99.2	0.247	16	15	0	16
Automated	Undepleted	None	1	149	20	20	P01860	sw:IGHG3_HUMAN	IGHG3	3502	IGHG3	RecName: Full=Ig gamma-3 chain C region; AltName: Full=Heavy chain disease protein; AltName: Full=HDC;	Ig gamma-3 chain C region; AltName: Full=Heavy chain disease	41.2	16	0	161.6	35.7	125.9	0.456	35	14	8	15			18_6/15, 25_5/10, 26_5/10
Automated	Undepleted	None	1	149	21	21	P01876	sw:IGHA1_HUMAN	IGHA1	3493	IGHA1	RecName: Full=Ig alpha-1 chain C region;	Ig alpha-1 chain C region;	37.6	24	0	121.1	34.1	87	0.564	37	14	9	14			29_9/10
Automated	Undepleted	None	1	149	22	22	P00450	sw:CERU_HUMAN	CERU	1356	CP	RecName: Full=Ceruloplasmin; EC=1.16.3.1; AltName: Full=Ferroxidase; Flags: Precursor;	Ceruloplasmin; EC=1.16.3.1; AltName: Full=Ferroxidase; Flags	122.1	20	0	149.3	27.7	121.6	0.166	20	13	0	15
Automated	Undepleted	None	1	149	23	23	Q14624	sw:ITIH4_HUMAN	ITIH4	3700	ITIH4	RecName: Full=Inter-alpha-trypsin inhibitor heavy chain H4; Short=Inter-alpha-inhibitor heavy chain 4; Short=ITI heavy chain H4; AltName: Full=Inter-alpha-trypsin inhibitor family heavy chain-related protein; Short=IHRP; AltName: Full=Plasma kallikrein sensitive glycoprotein 120; Short=PK-120; Short=GP120; Contains: RecName: Full=70 kDa inter-alpha-trypsin inhibitor heavy chain H4; Contains: RecN…	Inter-alpha-trypsin inhibitor heavy chain H4; Short=Inter-al	103.2	26	0	115.8	25.8	90	0.161	13	13	0	14
Automated	Undepleted	None	1	149	24	24	P04220	sw:MUCB_HUMAN	MUCB	-	-	RecName: Full=Ig mu heavy chain disease protein; AltName: Full=BOT;	Ig mu heavy chain disease protein; AltName: Full=BOT;	43	28	0	114.3	34.2	80.1	0.445	22	12	11	15			15_11/16
Automated	Undepleted	None	1	149	25	25	P01861	sw:IGHG4_HUMAN	IGHG4	3503	IGHG4	RecName: Full=Ig gamma-4 chain C region;	Ig gamma-4 chain C region;	35.9	27	0	114.9	25.4	89.5	0.462	24	10	7	11			18_5/15, 20_5/14, 26_4/10
Automated	Undepleted	None	1	149	26	26	P01859	sw:IGHG2_HUMAN	IGHG2	3501	IGHG2	RecName: Full=Ig gamma-2 chain C region;	Ig gamma-2 chain C region;	35.9	25	0	118.7	30.8	87.9	0.433	39	10	7	13			18_4/15, 20_5/14, 25_4/10
Automated	Undepleted	None	1	149	27	27	P19823	sw:ITIH2_HUMAN	ITIH2	3698	ITIH2	RecName: Full=Inter-alpha-trypsin inhibitor heavy chain H2; Short=Inter-alpha-inhibitor heavy chain 2; Short=ITI heavy chain H2; AltName: Full=Inter-alpha-trypsin inhibitor complex component II; AltName: Full=Serum-derived hyaluronan-associated protein; Short=SHAP; Flags: Precursor;	Inter-alpha-trypsin inhibitor heavy chain H2; Short=Inter-al	106.4	44	0	64.7	21.4	43.3	0.173	10	10	0	12
Automated	Undepleted	None	1	149	28	28	P04217	sw:A1BG_HUMAN	A1BG	1	A1BG	RecName: Full=Alpha-1B-glycoprotein; AltName: Full=Alpha-1-B glycoprotein; Flags: Precursor;	Alpha-1B-glycoprotein; AltName: Full=Alpha-1-B glycoprotein;	54.2	30	0	108.9	31.2	77.8	0.315	12	10	0	14
Automated	Undepleted	None	1	149	29	29	P01877	sw:IGHA2_HUMAN	IGHA2	3494	IGHA2	RecName: Full=Ig alpha-2 chain C region;	Ig alpha-2 chain C region;	36.5	40	0	76.8	23.1	53.7	0.426	25	10	9	10			21_9/14
Automated	Undepleted	None	1	149	30	30	P02765	sw:FETUA_HUMAN	FETUA	197	AHSG	RecName: Full=Alpha-2-HS-glycoprotein; AltName: Full=Ba-alpha-2-glycoprotein; AltName: Full=Alpha-2-Z-globulin; AltName: Full=Fetuin-A; Contains: RecName: Full=Alpha-2-HS-glycoprotein chain A; Contains: RecName: Full=Alpha-2-HS-glycoprotein chain B; Flags: Precursor;	Alpha-2-HS-glycoprotein; AltName: Full=Ba-alpha-2-glycoprote	39.3	31	0	93.2	26	67.2	0.455	13	10	0	11
Automated	Undepleted	None	1	149	31	31	P01011	sw:AACT_HUMAN	AACT	12	SERPINA3	RecName: Full=Alpha-1-antichymotrypsin; Short=ACT; AltName: Full=Cell growth-inhibiting gene 24/25 protein; Contains: RecName: Full=Alpha-1-antichymotrypsin His-Pro-less; Flags: Precursor;	Alpha-1-antichymotrypsin; Short=ACT; AltName: Full=Cell grow	47.6	18	0	157.5	20.6	136.8	0.305	12	10	0	10
Automated	Undepleted	None	1	149	32	32	P00747	sw:PLMN_HUMAN	PLMN	5340	PLG	RecName: Full=Plasminogen; EC=3.4.21.7; Contains: RecName: Full=Plasmin heavy chain A; Contains: RecName: Full=Activation peptide; Contains: RecName: Full=Angiostatin; Contains: RecName: Full=Plasmin heavy chain A, short form; Contains: RecName: Full=Plasmin light chain B; Flags: Precursor;	Plasminogen; EC=3.4.21.7; Contains: RecName: Full=Plasmin he	90.5	47	0	53.3	17.2	36.1	0.168	9	9	0	10
Automated	Undepleted	None	1	149	33	33	P01042	sw:KNG1_HUMAN	KNG1	3827	KNG1	RecName: Full=Kininogen-1; AltName: Full=High molecular weight kininogen; Short=HMWK; AltName: Full=Williams-Fitzgerald-Flaujeac factor; AltName: Full=Fitzgerald factor; AltName: Full=Alpha-2-thiol proteinase inhibitor; Contains: RecName: Full=Kininogen-1 heavy chain; Contains: RecName: Full=Bradykinin; AltName: Full=Kallidin I; Contains: RecName: Full=Lysyl-bradykinin; AltName: Full=Kallidin II;…	Kininogen-1; AltName: Full=High molecular weight kininogen;	71.9	34	0	85.2	21	64.2	0.185	9	9	0	11
Automated	Undepleted	None	1	149	34	34	P01834	sw:IGKC_HUMAN	IGKC	3514	IGKC	RecName: Full=Ig kappa chain C region;	Ig kappa chain C region;	11.6	22	0	141	21.5	119.4	0.887	38	8	0	8
Automated	Undepleted	None	1	149	35	35	P02763	sw:A1AG1_HUMAN	A1AG1	5004	ORM1	RecName: Full=Alpha-1-acid glycoprotein 1; Short=AGP 1; AltName: Full=Orosomucoid-1; Short=OMD 1; Flags: Precursor;	Alpha-1-acid glycoprotein 1; Short=AGP 1; AltName: Full=Oros	23.5	36	0	77.8	18.4	59.4	0.353	10	8	4	8			42_4/7
Automated	Undepleted	None	1	149	36	36	P02766	sw:TTHY_HUMAN	TTHY	7276	TTR	RecName: Full=Transthyretin; AltName: Full=Prealbumin; AltName: Full=TBPA; AltName: Full=TTR; AltName: Full=ATTR; Flags: Precursor;	Transthyretin; AltName: Full=Prealbumin; AltName: Full=TBPA;	15.9	21	0	148	19.9	128.1	0.687	16	8	0	8
Automated	Undepleted	None	1	149	37	37	P01008	sw:ANT3_HUMAN	ANT3	462	SERPINC1	RecName: Full=Antithrombin-III; Short=ATIII; Flags: Precursor;	Antithrombin-III; Short=ATIII; Flags: Precursor;	52.6	43	0	72.6	19.3	53.3	0.241	9	8	0	10
Automated	Undepleted	None	1	149	38	38	P02749	sw:APOH_HUMAN	APOH	350	APOH	RecName: Full=Beta-2-glycoprotein 1; AltName: Full=Beta-2-glycoprotein I; Short=Beta(2)GPI; Short=B2GPI; AltName: Full=Apolipoprotein H; Short=Apo-H; AltName: Full=Activated protein C-binding protein; AltName: Full=APC inhibitor; AltName: Full=Anticardiolipin cofactor; Flags: Precursor;	Beta-2-glycoprotein 1; AltName: Full=Beta-2-glycoprotein I;	38.3	32	0	89.7	21.1	68.6	0.304	13	8	0	10
Automated	Undepleted	None	1	149	39	39	P01842	sw:LAC_HUMAN	LAC	3535	IGL@	RecName: Full=Ig lambda chain C regions;	Ig lambda chain C regions;	11.2	29	0	112.3	18.1	94.2	0.876	30	7	0	7
Automated	Undepleted	None	1	149	40	40	P19827	sw:ITIH1_HUMAN	ITIH1	3697	ITIH1	RecName: Full=Inter-alpha-trypsin inhibitor heavy chain H1; Short=Inter-alpha-inhibitor heavy chain 1; Short=ITI heavy chain H1; AltName: Full=Inter-alpha-trypsin inhibitor complex component III; AltName: Full=Serum-derived hyaluronan-associated protein; Short=SHAP; Flags: Precursor;	Inter-alpha-trypsin inhibitor heavy chain H1; Short=Inter-al	101.3	37	0	77.5	13.3	64.2	0.108	7	7	0	8
Automated	Undepleted	None	1	149	41	41	P04196	sw:HRG_HUMAN	HRG	3273	HRG	RecName: Full=Histidine-rich glycoprotein; AltName: Full=Histidine-proline-rich glycoprotein; Short=HPRG; Flags: Precursor;	Histidine-rich glycoprotein; AltName: Full=Histidine-proline	59.5	45	0	63.5	13.1	50.4	0.185	7	7	0	7
Automated	Undepleted	None	1	149	42	42	P19652	sw:A1AG2_HUMAN	A1AG2	5005	ORM2	RecName: Full=Alpha-1-acid glycoprotein 2; Short=AGP 2; AltName: Full=Orosomucoid-2; Short=OMD 2; Flags: Precursor;	Alpha-1-acid glycoprotein 2; Short=AGP 2; AltName: Full=Oros	23.6	33	0	87.2	15.3	71.9	0.338	10	7	4	7			35_4/8
Automated	Undepleted	None	1	149	43	43	P04264	sw:K2C1_HUMAN	K2C1	3848	KRT1	RecName: Full=Keratin, type II cytoskeletal 1; AltName: Full=Cytokeratin-1; Short=CK-1; AltName: Full=Keratin-1; Short=K1; AltName: Full=67 kDa cytokeratin; AltName: Full=Hair alpha protein;	Keratin, type II cytoskeletal 1; AltName: Full=Cytokeratin-1	66	35	0	82	10.2	71.7	0.107	6	6	2	6	69
Automated	Undepleted	None	1	149	44	44	P05155	sw:IC1_HUMAN	IC1	710	SERPING1	RecName: Full=Plasma protease C1 inhibitor; Short=C1 Inh; Short=C1Inh; AltName: Full=C1 esterase inhibitor; AltName: Full=C1-inhibiting factor; Flags: Precursor;	Plasma protease C1 inhibitor; Short=C1 Inh; Short=C1Inh; Alt	55.1	53	0	41.2	11.2	30	0.156	6	6	0	6
Automated	Undepleted	None	1	149	45	45	P02751	sw:FINC_HUMAN	FINC	2335	FN1	RecName: Full=Fibronectin; Short=FN; AltName: Full=Cold-insoluble globulin; Short=CIG; Contains: RecName: Full=Ugl-Y1; Contains: RecName: Full=Ugl-Y2; Contains: RecName: Full=Ugl-Y3; Flags: Precursor;	Fibronectin; Short=FN; AltName: Full=Cold-insoluble globulin	262.4	51	0	43.3	9	34.3	0.044	6	6	0	7
Automated	Undepleted	None	1	149	46	46	P10909	sw:CLUS_HUMAN	CLUS	1191	CLU	RecName: Full=Clusterin; AltName: Full=Complement-associated protein SP-40,40; AltName: Full=Complement cytolysis inhibitor; Short=CLI; AltName: Full=NA1/NA2; AltName: Full=Apolipoprotein J; Short=Apo-J; AltName: Full=Testosterone-repressed prostate message 2; Short=TRPM-2; AltName: Full=Ku70-binding protein 1; AltName: Full=Aging-associated gene 4 protein; Contains: RecName: Full=Clusterin beta …	Clusterin; AltName: Full=Complement-associated protein SP-40	52.4	41	0	74.9	10.9	64	0.2	7	6	0	6
Automated	Undepleted	None	1	149	47	47	P06727	sw:APOA4_HUMAN	APOA4	337	APOA4	RecName: Full=Apolipoprotein A-IV; Short=Apo-AIV; Short=ApoA-IV; Flags: Precursor;	Apolipoprotein A-IV; Short=Apo-AIV; Short=ApoA-IV; Flags: Pr	45.4	38	0	77.3	19.6	57.8	0.192	6	6	0	10
Automated	Undepleted	None	1	149	48	48	P06396	sw:GELS_HUMAN	GELS	2934	GSN	RecName: Full=Gelsolin; AltName: Full=Actin-depolymerizing factor; Short=ADF; AltName: Full=Brevin; AltName: Full=AGEL; Flags: Precursor;	Gelsolin; AltName: Full=Actin-depolymerizing factor; Short=A	85.6	48	0	48.4	9.5	38.9	0.088	6	6	0	6
Automated	Undepleted	None	1	149	49	49	P02743	sw:SAMP_HUMAN	SAMP	325	APCS	RecName: Full=Serum amyloid P-component; Short=SAP; AltName: Full=9.5S alpha-1-glycoprotein; Contains: RecName: Full=Serum amyloid P-component(1-203); Flags: Precursor;	Serum amyloid P-component; Short=SAP; AltName: Full=9.5S alp	25.4	58	0	34.9	10.8	24.1	0.256	5	5	0	5
Automated	Undepleted	None	1	149	50	50	P02652	sw:APOA2_HUMAN	APOA2	336	APOA2	RecName: Full=Apolipoprotein A-II; Short=Apo-AII; Short=ApoA-II; Contains: RecName: Full=Apolipoprotein A-II(1-76); Flags: Precursor;	Apolipoprotein A-II; Short=Apo-AII; Short=ApoA-II; Contains:	11.1	39	0	76.8	17.9	58.9	0.46	8	5	0	7
Automated	Undepleted	None	1	149	52	52	P04004	sw:VTNC_HUMAN	VTNC	7448	VTN	RecName: Full=Vitronectin; AltName: Full=Serum-spreading factor; Short=S-protein; AltName: Full=V75; Contains: RecName: Full=Vitronectin V65 subunit; Contains: RecName: Full=Vitronectin V10 subunit; Contains: RecName: Full=Somatomedin-B; Flags: Precursor;	Vitronectin; AltName: Full=Serum-spreading factor; Short=S-p	54.3	46	0	57.6	8.6	49	0.115	5	4	0	5
Automated	Undepleted	None	1	149	53	53	P01625	sw:KV402_HUMAN	KV402	-	-	RecName: Full=Ig kappa chain V-IV region Len;	Ig kappa chain V-IV region Len;	12.6	42	0	72.8	9.8	63	0.368	7	4	3	4	61
Automated	Undepleted	None	1	149	54	54	bacsugp:XXXXX	bacsugp:XXXXX	sugp	-	-	(Identical to sw_vtr:TRYP_PIGx	sw_vtr:TRYP_PIGx	24.4	61	0	30.1	8.8	21.3	0.251	6	4	4	4
Automated	Undepleted	None	1	149	55	56	P00734	sw:THRB_HUMAN	THRB	2147	F2	RecName: Full=Prothrombin; EC=3.4.21.5; AltName: Full=Coagulation factor II; Contains: RecName: Full=Activation peptide fragment 1; Contains: RecName: Full=Activation peptide fragment 2; Contains: RecName: Full=Thrombin light chain; Contains: RecName: Full=Thrombin heavy chain; Flags: Precursor;	Prothrombin; EC=3.4.21.5; AltName: Full=Coagulation factor I	70	60	0	30.6	9.8	20.8	0.082	4	4	0	6
Automated	Undepleted	None	1	149	56	57	P02760	sw:AMBP_HUMAN	AMBP	259	AMBP	RecName: Full=Protein AMBP; Contains: RecName: Full=Alpha-1-microglobulin; Short=Protein HC; AltName: Full=Complex-forming glycoprotein heterogeneous in charge; AltName: Full=Alpha-1 microglycoprotein; Contains: RecName: Full=Inter-alpha-trypsin inhibitor light chain; Short=ITI-LC; AltName: Full=Bikunin; AltName: Full=HI-30; AltName: Full=Uronic-acid-rich protein; AltName: Full=EDC1; Contains: Re…	Protein AMBP; Contains: RecName: Full=Alpha-1-microglobulin;	39	52	0	43.3	7.4	35.9	0.108	5	4	0	4
Automated	Undepleted	None	1	149	57	58	P04003	sw:C4BPA_HUMAN	C4BPA	722	C4BPA	RecName: Full=C4b-binding protein alpha chain; Short=C4bp; AltName: Full=Proline-rich protein; Short=PRP; Flags: Precursor;	C4b-binding protein alpha chain; Short=C4bp; AltName: Full=P	67	67	0	24.8	8.2	16.6	0.079	4	4	0	5
Automated	Undepleted	None	1	149	58	59	P35542	sw:SAA4_HUMAN	SAA4	6291	SAA4	RecName: Full=Serum amyloid A-4 protein; AltName: Full=Constitutively expressed serum amyloid A protein; Short=C-SAA; Flags: Precursor;	Serum amyloid A-4 protein; AltName: Full=Constitutively expr	14.8	73	0	21.6	6.2	15.4	0.246	3	3	0	3
Automated	Undepleted	None	1	149	59	60	P05546	sw:HEP2_HUMAN	HEP2	3053	SERPIND1	RecName: Full=Heparin cofactor 2; AltName: Full=Heparin cofactor II; Short=HC-II; AltName: Full=Protease inhibitor leuserpin 2; Short=HLS2; Flags: Precursor;	Heparin cofactor 2; AltName: Full=Heparin cofactor II; Short	57	86	0	15.8	6.5	9.4	0.07	3	3	0	4
Automated	Undepleted	None	1	149	62	66	P01620	sw:KV302_HUMAN	KV302	-	-	RecName: Full=Ig kappa chain V-III region SIE;	Ig kappa chain V-III region SIE;	11.7	50	0	44.4	6.9	37.6	0.394	5	3	3	3	81		60_2/3
Automated	Undepleted	None	1	149	63	68	P27169	sw:PON1_HUMAN	PON1	5444	PON1	RecName: Full=Serum paraoxonase/arylesterase 1; Short=PON 1; EC=3.1.1.2; EC=3.1.8.1; AltName: Full=Serum aryldialkylphosphatase 1; AltName: Full=A-esterase 1; AltName: Full=Aromatic esterase 1; AltName: Full=K-45;	Serum paraoxonase/arylesterase 1; Short=PON 1; EC=3.1.1.2; E	39.7	72	0	22	5.5	16.5	0.132	3	3	0	3
Automated	Undepleted	None	1	149	64	69	O43866	sw:CD5L_HUMAN	CD5L	922	CD5L	RecName: Full=CD5 antigen-like; AltName: Full=SP-alpha; AltName: Full=CT-2; AltName: Full=IgM-associated peptide; Flags: Precursor;	CD5 antigen-like; AltName: Full=SP-alpha; AltName: Full=CT-2	38	68	0	24.6	5.1	19.5	0.15	3	3	0	3
Automated	Undepleted	None	1	149	65	70	P01019	sw:ANGT_HUMAN	ANGT	183	AGT	RecName: Full=Angiotensinogen; AltName: Full=Serpin A8; Contains: RecName: Full=Angiotensin-1; AltName: Full=Angiotensin I; Short=Ang I; Contains: RecName: Full=Angiotensin-2; AltName: Full=Angiotensin II; Short=Ang II; Contains: RecName: Full=Angiotensin-3; AltName: Full=Angiotensin III; Short=Ang III; AltName: Full=Des-Asp[1]-angiotensin II; Flags: Precursor;	Angiotensinogen; AltName: Full=Serpin A8; Contains: RecName:	53.1	54	0	39.9	5.2	34.6	0.109	4	3	0	3
Automated	Undepleted	None	1	149	66	71	P25311	sw:ZA2G_HUMAN	ZA2G	563	AZGP1	RecName: Full=Zinc-alpha-2-glycoprotein; AltName: Full=Zn-alpha-2-glycoprotein; Short=Zn-alpha-2-GP; Flags: Precursor;	Zinc-alpha-2-glycoprotein; AltName: Full=Zn-alpha-2-glycopro	33.8	63	0	27	9.8	17.2	0.166	3	3	0	5
Automated	Undepleted	None	1	149	67	72	P08697	sw:A2AP_HUMAN	A2AP	5345	SERPINF2	RecName: Full=Alpha-2-antiplasmin; Short=Alpha-2-AP; AltName: Full=Alpha-2-plasmin inhibitor; Short=Alpha-2-PI; Flags: Precursor;	Alpha-2-antiplasmin; Short=Alpha-2-AP; AltName: Full=Alpha-2	54.5	87	0	15.4	7.1	8.3	0.09	3	3	0	4
Automated	Undepleted	None	1	149	68	73	P80748	sw:LV302_HUMAN	LV302	-	-	RecName: Full=Ig lambda chain V-III region LOI;	Ig lambda chain V-III region LOI;	11.9	70	0	23.6	4.5	19	0.216	2	2	0	2
Automated	Undepleted	None	1	149	70	75	P01779	sw:HV318_HUMAN	HV318	-	-	RecName: Full=Ig heavy chain V-III region TUR;	Ig heavy chain V-III region TUR;	12.4	65	0	26.1	4.2	21.9	0.267	3	2	2	2	96		85_1/2
Automated	Undepleted	None	1	149	71	76	P01764	sw:HV303_HUMAN	HV303	28442	IGHV3-23	RecName: Full=Ig heavy chain V-III region VH26; Flags: Precursor;	Ig heavy chain V-III region VH26; Flags: Precursor;	12.6	57	0	35.2	4.3	30.9	0.188	3	2	1	2			85_1/2
Automated	Undepleted	None	1	149	72	77	Q96PD5	sw:PGRP2_HUMAN	PGRP2	114770	PGLYRP2	RecName: Full=N-acetylmuramoyl-L-alanine amidase; EC=3.5.1.28; AltName: Full=Peptidoglycan recognition protein long; Short=PGRP-L; AltName: Full=Peptidoglycan recognition protein 2; Flags: Precursor;	N-acetylmuramoyl-L-alanine amidase; EC=3.5.1.28; AltName: Fu	62.2	64	0	26.2	3	23.2	0.052	2	2	0	2
Automated	Undepleted	None	1	149	73	78	P05156	sw:CFAI_HUMAN	CFAI	3426	CFI	RecName: Full=Complement factor I; EC=3.4.21.45; AltName: Full=C3B/C4B inactivator; Contains: RecName: Full=Complement factor I heavy chain; Contains: RecName: Full=Complement factor I light chain; Flags: Precursor;	Complement factor I; EC=3.4.21.45; AltName: Full=C3B/C4B ina	65.7	90	0	13.2	4.4	8.8	0.065	2	2	0	3
Automated	Undepleted	None	1	149	74	79	P01617	sw:KV204_HUMAN	KV204	440786	LOC440786	RecName: Full=Ig kappa chain V-II region TEW;	Ig kappa chain V-II region TEW;	12.3	83	0	16	4.5	11.5	0.327	3	2	1	2
Automated	Undepleted	None	1	149	75	80	P05090	sw:APOD_HUMAN	APOD	347	APOD	RecName: Full=Apolipoprotein D; Short=Apo-D; Short=ApoD; Flags: Precursor;	Apolipoprotein D; Short=Apo-D; Short=ApoD; Flags: Precursor;	21.2	74	0	20.4	6.3	14.1	0.095	2	2	0	3
Automated	Undepleted	None	1	149	76	81	P02747	sw:C1QC_HUMAN	C1QC	714	C1QC	RecName: Full=Complement C1q subcomponent subunit C; Flags: Precursor;	Complement C1q subcomponent subunit C; Flags: Precursor;	25.7	66	0	25.1	3.7	21.4	0.127	2	2	0	2
Automated	Undepleted	None	1	149	77	82	P01593	sw:KV101_HUMAN	KV101	100128009	LOC100128009	RecName: Full=Ig kappa chain V-I region AG;	Ig kappa chain V-I region AG;	12	71	0	22.1	4.8	17.2	0.315	5	2	1	2	93
Automated	Undepleted	None	1	149	78	83	P04433	sw:KV309_HUMAN	KV309	28876	IGKV3D-11	RecName: Full=Ig kappa chain V-III region VG; Flags: Precursor; Fragment;	Ig kappa chain V-III region VG; Flags: Precursor; Fragment;	12.5	81	0	16.7	7	9.6	0.261	2	2	0	3
Automated	Undepleted	None	1	149	79	84	P01621	sw:KV303_HUMAN	KV303	-	-	RecName: Full=Ig kappa chain V-III region NG9; Flags: Precursor; Fragment;	Ig kappa chain V-III region NG9; Flags: Precursor; Fragment;	10.7	85	0	16	4.4	11.6	0.31	3	2	1	2			60_1/3
Automated	Undepleted	None	1	149	80	85	pfgp:18977771	pfgp:18977771	p:18	-	-	putative ATPase, vanadate-sensitive [Pyrococcus furiosus DSM 3638]	e, vanadate-sensitive [Pyrococcus furiosus DSM 3638]	65.7	69	0	23.9	6.7	17.2	0.058	2	2	0	4
Automated	Undepleted	None	1	149	82	88	P01700	sw:LV102_HUMAN	LV102	-	-	RecName: Full=Ig lambda chain V-I region HA;	Ig lambda chain V-I region HA;	11.9	78	0	18.5	4.4	14.1	0.188	2	2	2	2			86_1/2
Automated	Undepleted	None	1	149	83	89	pfgp:18977343	pfgp:18977343	p:18	-	-	pyruvate ferredoxin oxidoreductase subunit gamma [Pyrococcus furiosus DSM 3638]	doxin oxidoreductase subunit gamma [Pyrococcus furiosus DSM	20	76	0	19.8	3.7	16.2	0.216	2	2	0	2
Automated	Undepleted	None	1	149	84	90	P02753	sw:RET4_HUMAN	RET4	5950	RBP4	RecName: Full=Retinol-binding protein 4; AltName: Full=Plasma retinol-binding protein; Short=PRBP; Short=RBP; Contains: RecName: Full=Plasma retinol-binding protein(1-182); Contains: RecName: Full=Plasma retinol-binding protein(1-181); Contains: RecName: Full=Plasma retinol-binding protein(1-179); Contains: RecName: Full=Plasma retinol-binding protein(1-176); Flags: Precursor;	Retinol-binding protein 4; AltName: Full=Plasma retinol-bind	23	49	0	44.7	5.8	39	0.139	3	2	0	3
Automated	Undepleted	None	1	149	86	92	P04208	sw:LV106_HUMAN	LV106	-	-	RecName: Full=Ig lambda chain V-I region WAH;	Ig lambda chain V-I region WAH;	11.7	84	0	16	4.4	11.6	0.22	4	2	1	2			82_1/2
Automated	Undepleted	None	1	149	87	93	P13645	sw:K1C10_HUMAN	K1C10	3858	KRT10	RecName: Full=Keratin, type I cytoskeletal 10; AltName: Full=Cytokeratin-10; Short=CK-10; AltName: Full=Keratin-10; Short=K10;	Keratin, type I cytoskeletal 10; AltName: Full=Cytokeratin-1	59.5	89	0	14.7	3	11.7	0.047	2	2	1	2
Automated	Undepleted	None	1	149	88	94	P02656	sw:APOC3_HUMAN	APOC3	345	APOC3	RecName: Full=Apolipoprotein C-III; Short=Apo-CIII; Short=ApoC-III; Flags: Precursor;	Apolipoprotein C-III; Short=Apo-CIII; Short=ApoC-III; Flags:	10.8	88	0	15.2	6.8	8.4	0.273	2	2	0	3
Automated	Undepleted	None	1	149	89	95	P01781	sw:HV320_HUMAN	HV320	-	-	RecName: Full=Ig heavy chain V-III region GAL;	Ig heavy chain V-III region GAL;	12.7	62	0	29.6	4.1	25.5	0.172	4	2	0	2
Automated	Undepleted	None	1	149	90	96	P01766	sw:HV305_HUMAN	HV305	-	-	RecName: Full=Ig heavy chain V-III region BRO;	Ig heavy chain V-III region BRO;	13.2	56	0	36.8	4.3	32.6	0.25	4	2	2	2	99, 101
Automated	Undepleted	None	1	149	91	97	P09871	sw:C1S_HUMAN	C1S	716	C1S	RecName: Full=Complement C1s subcomponent; EC=3.4.21.42; AltName: Full=C1 esterase; Contains: RecName: Full=Complement C1s subcomponent heavy chain; Contains: RecName: Full=Complement C1s subcomponent light chain; Flags: Precursor;	Complement C1s subcomponent; EC=3.4.21.42; AltName: Full=C1	76.6	80	0	17.2	2.8	14.3	0.039	2	2	0	2
Automated	Undepleted	None	1	149	92	98	Q9BY66	sw:JAD1D_HUMAN	JAD1D	8284	KDM5D	RecName: Full=Histone demethylase JARID1D; EC=1.14.11.-; AltName: Full=Jumonji/ARID domain-containing protein 1D; AltName: Full=Protein SmcY; AltName: Full=Histocompatibility Y antigen; Short=H-Y;	Histone demethylase JARID1D; EC=1.14.11.-; AltName: Full=Jum	173.9	172	26.5	2.3	0.8	1.5	0.012	2	1	0	1
Automated	Undepleted	None	1	149	94	107	P01715	sw:LV401_HUMAN	LV401	-	-	RecName: Full=Ig lambda chain V-IV region Bau;	Ig lambda chain V-IV region Bau;	11.3	92	0	9.6	2.2	7.4	0.075	2	1	0	1
Automated	Undepleted	None	1	149	95	108	P01701	sw:LV103_HUMAN	LV103	-	-	RecName: Full=Ig lambda chain V-I region NEW;	Ig lambda chain V-I region NEW;	11.4	94	0	7.8	2	5.8	0.072	2	1	1	1
Automated	Undepleted	None	1	149	97	114	P14410	sw:SUIS_HUMAN	SUIS	6476	SI	RecName: Full=Sucrase-isomaltase, intestinal; Contains: RecName: Full=Sucrase; EC=3.2.1.48; Contains: RecName: Full=Isomaltase; EC=3.2.1.10;	Sucrase-isomaltase, intestinal; Contains: RecName: Full=Sucr	209.3	147	17.9	2.7	0.9	1.9	0.01	2	1	0	1
Automated	Undepleted	None	1	149	98	115	P01597	sw:KV105_HUMAN	KV105	-	-	RecName: Full=Ig kappa chain V-I region DEE;	Ig kappa chain V-I region DEE;	11.6	77	0	18.8	4.4	14.4	0.167	4	1	0	2
Automated	Undepleted	None	1	150	1	1	P02768	sw:ALBU_HUMAN	ALBU	213	ALB	RecName: Full=Serum albumin; Flags: Precursor;	Serum albumin; Flags: Precursor;	69.3	1	0	1384.2	190.5	1193.7	0.888	497	70	0	70
Automated	Undepleted	None	1	150	2	2	P01024	sw:CO3_HUMAN	CO3	718	C3	RecName: Full=Complement C3; AltName: Full=C3 and PZP-like alpha-2-macroglobulin domain-containing protein 1; Contains: RecName: Full=Complement C3 beta chain; Contains: RecName: Full=Complement C3 alpha chain; Contains: RecName: Full=C3a anaphylatoxin; Contains: RecName: Full=Complement C3b alphaprime chain; Contains: RecName: Full=Complement C3c alphaprime chain fragment 1; Contains: RecName: F…	Complement C3; AltName: Full=C3 and PZP-like alpha-2-macrogl	187	3	0	805.3	153.1	652.2	0.453	72	60	0	68
Automated	Undepleted	None	1	150	3	3	P02787	sw:TRFE_HUMAN	TRFE	7018	TF	RecName: Full=Serotransferrin; Short=Transferrin; AltName: Full=Siderophilin; AltName: Full=Beta-1 metal-binding globulin; Flags: Precursor;	Serotransferrin; Short=Transferrin; AltName: Full=Siderophil	77	2	0	1064.8	154.6	910.2	0.834	131	57	0	59
Automated	Undepleted	None	1	150	4	4	P01023	sw:A2MG_HUMAN	A2MG	2	A2M	RecName: Full=Alpha-2-macroglobulin; Short=Alpha-2-M; AltName: Full=C3 and PZP-like alpha-2-macroglobulin domain-containing protein 5; Flags: Precursor;	Alpha-2-macroglobulin; Short=Alpha-2-M; AltName: Full=C3 and	163.2	4	0	588	122.2	465.8	0.433	62	47	5	53	37
Automated	Undepleted	None	1	150	5	5	P0C0L4	sw:CO4A_HUMAN	CO4A	720	C4A	RecName: Full=Complement C4-A; AltName: Full=Acidic complement C4; AltName: Full=C3 and PZP-like alpha-2-macroglobulin domain-containing protein 2; Contains: RecName: Full=Complement C4 beta chain; Contains: RecName: Full=Complement C4-A alpha chain; Contains: RecName: Full=C4a anaphylatoxin; Contains: RecName: Full=C4b-A; Contains: RecName: Full=C4d-A; Contains: RecName: Full=Complement C4 gamma…	Complement C4-A; AltName: Full=Acidic complement C4; AltName	192.6	5	0	372.2	65.8	306.4	0.264	39	32	32	33
Automated	Undepleted	None	1	150	5	6	P0C0L5	sw:CO4B_HUMAN	CO4B	721	C4B	RecName: Full=Complement C4-B; AltName: Full=Basic complement C4; AltName: Full=C3 and PZP-like alpha-2-macroglobulin domain-containing protein 3; Contains: RecName: Full=Complement C4 beta chain; Contains: RecName: Full=Complement C4-B alpha chain; Contains: RecName: Full=C4a anaphylatoxin; Contains: RecName: Full=C4b-B; Contains: RecName: Full=C4d-B; Contains: RecName: Full=Complement C4 gamma …	Complement C4-B; AltName: Full=Basic complement C4; AltName:	192.7	5	0	372.2	65.8	306.4	0.264	39	32	32	33
Automated	Undepleted	None	1	150	6	7	P01009	sw:A1AT_HUMAN	A1AT	5265	SERPINA1	RecName: Full=Alpha-1-antitrypsin; AltName: Full=Alpha-1 protease inhibitor; AltName: Full=Alpha-1-antiproteinase; Contains: RecName: Full=Short peptide from AAT; Short=SPAAT; Flags: Precursor;	Alpha-1-antitrypsin; AltName: Full=Alpha-1 protease inhibito	46.7	7	0	339.3	60.5	278.8	0.557	48	24	0	24
Automated	Undepleted	None	1	150	7	8	P02647	sw:APOA1_HUMAN	APOA1	335	APOA1	RecName: Full=Apolipoprotein A-I; Short=Apo-AI; Short=ApoA-I; Contains: RecName: Full=Apolipoprotein A-I(1-242); Flags: Precursor;	Apolipoprotein A-I; Short=Apo-AI; Short=ApoA-I; Contains: Re	30.7	6	0	369.3	67.2	302.1	0.61	35	23	0	26
Automated	Undepleted	None	1	150	8	9	P00738	sw:HPT_HUMAN	HPT	3240	HP	RecName: Full=Haptoglobin; Contains: RecName: Full=Haptoglobin alpha chain; Contains: RecName: Full=Haptoglobin beta chain; Flags: Precursor;	Haptoglobin; Contains: RecName: Full=Haptoglobin alpha chain	45.2	8	0	315.2	54.6	260.6	0.463	30	21	12	22			20_12/14
Automated	Undepleted	None	1	150	9	10	P02675	sw:FIBB_HUMAN	FIBB	2244	FGB	RecName: Full=Fibrinogen beta chain; Contains: RecName: Full=Fibrinopeptide B; Flags: Precursor;	Fibrinogen beta chain; Contains: RecName: Full=Fibrinopeptid	55.9	13	0	216	53.4	162.6	0.483	32	19	0	23
Automated	Undepleted	None	1	150	10	11	P02671	sw:FIBA_HUMAN	FIBA	2243	FGA	RecName: Full=Fibrinogen alpha chain; Contains: RecName: Full=Fibrinopeptide A; Flags: Precursor;	Fibrinogen alpha chain; Contains: RecName: Full=Fibrinopepti	94.9	12	0	216.7	53.3	163.4	0.232	36	19	0	25
Automated	Undepleted	None	1	150	11	12	P02679	sw:FIBG_HUMAN	FIBG	2266	FGG	RecName: Full=Fibrinogen gamma chain; Flags: Precursor;	Fibrinogen gamma chain; Flags: Precursor;	51.5	9	0	310.7	44.1	266.5	0.55	29	18	0	19
Automated	Undepleted	None	1	150	12	13	P02790	sw:HEMO_HUMAN	HEMO	3263	HPX	RecName: Full=Hemopexin; AltName: Full=Beta-1B-glycoprotein; Flags: Precursor;	Hemopexin; AltName: Full=Beta-1B-glycoprotein; Flags: Precur	51.6	16	0	204.5	45	159.5	0.465	23	17	0	19
Automated	Undepleted	None	1	150	13	14	P01871	sw:IGHM_HUMAN	IGHM	3507	IGHM	RecName: Full=Ig mu chain C region;	Ig mu chain C region;	49.3	15	0	205.4	48.6	156.8	0.405	24	16	10	20			25_10/11
Automated	Undepleted	None	1	150	14	15	P08603	sw:CFAH_HUMAN	CFAH	3075	CFH	RecName: Full=Complement factor H; AltName: Full=H factor 1; Flags: Precursor;	Complement factor H; AltName: Full=H factor 1; Flags: Precur	139	18	0	186.2	34.1	152.1	0.184	16	16	1	18
Automated	Undepleted	None	1	150	15	16	P01860	sw:IGHG3_HUMAN	IGHG3	3502	IGHG3	RecName: Full=Ig gamma-3 chain C region; AltName: Full=Heavy chain disease protein; AltName: Full=HDC;	Ig gamma-3 chain C region; AltName: Full=Heavy chain disease	41.2	14	0	206.5	39.5	167	0.485	30	15	8	16			16_6/15, 21_5/12, 26_6/10
Automated	Undepleted	None	1	150	16	17	P01857	sw:IGHG1_HUMAN	IGHG1	3500	IGHG1	RecName: Full=Ig gamma-1 chain C region;	Ig gamma-1 chain C region;	36.1	10	0	276.8	40	236.8	0.624	42	15	8	16			15_6/15, 21_4/12, 26_6/10
Automated	Undepleted	None	1	150	17	18	P02774	sw:VTDB_HUMAN	VTDB	2638	GC	RecName: Full=Vitamin D-binding protein; Short=DBP; Short=VDB; AltName: Full=Group-specific component; AltName: Full=Gc-globulin; Flags: Precursor;	Vitamin D-binding protein; Short=DBP; Short=VDB; AltName: Fu	52.9	19	0	178.5	38.1	140.4	0.435	24	15	0	17
Automated	Undepleted	None	1	150	18	19	P00450	sw:CERU_HUMAN	CERU	1356	CP	RecName: Full=Ceruloplasmin; EC=1.16.3.1; AltName: Full=Ferroxidase; Flags: Precursor;	Ceruloplasmin; EC=1.16.3.1; AltName: Full=Ferroxidase; Flags	122.1	21	0	177.9	28.6	149.3	0.195	18	15	0	15
Automated	Undepleted	None	1	150	19	20	P01876	sw:IGHA1_HUMAN	IGHA1	3493	IGHA1	RecName: Full=Ig alpha-1 chain C region;	Ig alpha-1 chain C region;	37.6	24	0	161.3	40.9	120.4	0.564	36	15	9	16	28
Automated	Undepleted	None	1	150	20	21	P00739	sw:HPTR_HUMAN	HPTR	3250	HPR	RecName: Full=Haptoglobin-related protein; Flags: Precursor;	Haptoglobin-related protein; Flags: Precursor;	39	20	0	177.9	32.4	145.5	0.353	15	14	12	14			8_12/21
Automated	Undepleted	None	1	150	21	22	P01859	sw:IGHG2_HUMAN	IGHG2	3501	IGHG2	RecName: Full=Ig gamma-2 chain C region;	Ig gamma-2 chain C region;	35.9	25	0	159.7	31.5	128.2	0.5	36	12	7	13			15_5/15, 16_4/15, 26_5/10
Automated	Undepleted	None	1	150	22	23	P04217	sw:A1BG_HUMAN	A1BG	1	A1BG	RecName: Full=Alpha-1B-glycoprotein; AltName: Full=Alpha-1-B glycoprotein; Flags: Precursor;	Alpha-1B-glycoprotein; AltName: Full=Alpha-1-B glycoprotein;	54.2	27	0	150.8	34.7	116.1	0.341	12	12	0	15
Automated	Undepleted	None	1	150	23	24	P00751	sw:CFAB_HUMAN	CFAB	629	CFB	RecName: Full=Complement factor B; EC=3.4.21.47; AltName: Full=C3/C5 convertase; AltName: Full=Properdin factor B; AltName: Full=Glycine-rich beta glycoprotein; Short=GBG; AltName: Full=PBF2; Contains: RecName: Full=Complement factor B Ba fragment; Contains: RecName: Full=Complement factor B Bb fragment; Flags: Precursor;	Complement factor B; EC=3.4.21.47; AltName: Full=C3/C5 conve	85.5	29	0	127.4	22.7	104.7	0.216	12	12	0	12
Automated	Undepleted	None	1	150	24	25	P01842	sw:LAC_HUMAN	LAC	3535	IGL@	RecName: Full=Ig lambda chain C regions;	Ig lambda chain C regions;	11.2	11	0	219.7	31.8	187.9	0.943	30	11	0	11
Automated	Undepleted	None	1	150	25	26	P04220	sw:MUCB_HUMAN	MUCB	-	-	RecName: Full=Ig mu heavy chain disease protein; AltName: Full=BOT;	Ig mu heavy chain disease protein; AltName: Full=BOT;	43	28	0	137.5	35	102.4	0.363	17	11	10	15			13_10/16
Automated	Undepleted	None	1	150	26	27	P01861	sw:IGHG4_HUMAN	IGHG4	3503	IGHG4	RecName: Full=Ig gamma-4 chain C region;	Ig gamma-4 chain C region;	35.9	23	0	167.5	26	141.5	0.413	24	10	8	11			15_6/15, 16_6/15, 21_5/12
Automated	Undepleted	None	1	150	27	28	P01834	sw:IGKC_HUMAN	IGKC	3514	IGKC	RecName: Full=Ig kappa chain C region;	Ig kappa chain C region;	11.6	17	0	199.5	28.7	170.8	0.925	42	10	0	10
Automated	Undepleted	None	1	150	29	30	P02749	sw:APOH_HUMAN	APOH	350	APOH	RecName: Full=Beta-2-glycoprotein 1; AltName: Full=Beta-2-glycoprotein I; Short=Beta(2)GPI; Short=B2GPI; AltName: Full=Apolipoprotein H; Short=Apo-H; AltName: Full=Activated protein C-binding protein; AltName: Full=APC inhibitor; AltName: Full=Anticardiolipin cofactor; Flags: Precursor;	Beta-2-glycoprotein 1; AltName: Full=Beta-2-glycoprotein I;	38.3	30	0	118	21.6	96.4	0.365	11	9	0	10
Automated	Undepleted	None	1	150	30	31	P19823	sw:ITIH2_HUMAN	ITIH2	3698	ITIH2	RecName: Full=Inter-alpha-trypsin inhibitor heavy chain H2; Short=Inter-alpha-inhibitor heavy chain 2; Short=ITI heavy chain H2; AltName: Full=Inter-alpha-trypsin inhibitor complex component II; AltName: Full=Serum-derived hyaluronan-associated protein; Short=SHAP; Flags: Precursor;	Inter-alpha-trypsin inhibitor heavy chain H2; Short=Inter-al	106.4	42	0	53.8	15.6	38.3	0.125	7	7	0	9
Automated	Undepleted	None	1	150	31	32	P02765	sw:FETUA_HUMAN	FETUA	197	AHSG	RecName: Full=Alpha-2-HS-glycoprotein; AltName: Full=Ba-alpha-2-glycoprotein; AltName: Full=Alpha-2-Z-globulin; AltName: Full=Fetuin-A; Contains: RecName: Full=Alpha-2-HS-glycoprotein chain A; Contains: RecName: Full=Alpha-2-HS-glycoprotein chain B; Flags: Precursor;	Alpha-2-HS-glycoprotein; AltName: Full=Ba-alpha-2-glycoprote	39.3	32	0	86.3	23.8	62.5	0.302	12	7	0	10
Automated	Undepleted	None	1	150	32	33	P02766	sw:TTHY_HUMAN	TTHY	7276	TTR	RecName: Full=Transthyretin; AltName: Full=Prealbumin; AltName: Full=TBPA; AltName: Full=TTR; AltName: Full=ATTR; Flags: Precursor;	Transthyretin; AltName: Full=Prealbumin; AltName: Full=TBPA;	15.9	26	0	158.5	23.4	135.1	0.687	13	7	0	9
Automated	Undepleted	None	1	150	33	34	P01008	sw:ANT3_HUMAN	ANT3	462	SERPINC1	RecName: Full=Antithrombin-III; Short=ATIII; Flags: Precursor;	Antithrombin-III; Short=ATIII; Flags: Precursor;	52.6	46	0	46.8	13	33.8	0.274	7	7	0	7
Automated	Undepleted	None	1	150	34	35	P10909	sw:CLUS_HUMAN	CLUS	1191	CLU	RecName: Full=Clusterin; AltName: Full=Complement-associated protein SP-40,40; AltName: Full=Complement cytolysis inhibitor; Short=CLI; AltName: Full=NA1/NA2; AltName: Full=Apolipoprotein J; Short=Apo-J; AltName: Full=Testosterone-repressed prostate message 2; Short=TRPM-2; AltName: Full=Ku70-binding protein 1; AltName: Full=Aging-associated gene 4 protein; Contains: RecName: Full=Clusterin beta …	Clusterin; AltName: Full=Complement-associated protein SP-40	52.4	33	0	79.2	13.5	65.7	0.18	6	6	0	7
Automated	Undepleted	None	1	150	35	36	P02652	sw:APOA2_HUMAN	APOA2	336	APOA2	RecName: Full=Apolipoprotein A-II; Short=Apo-AII; Short=ApoA-II; Contains: RecName: Full=Apolipoprotein A-II(1-76); Flags: Precursor;	Apolipoprotein A-II; Short=Apo-AII; Short=ApoA-II; Contains:	11.1	34	0	77.5	15.3	62.2	0.46	8	6	0	6
Automated	Undepleted	None	1	150	36	37	P00747	sw:PLMN_HUMAN	PLMN	5340	PLG	RecName: Full=Plasminogen; EC=3.4.21.7; Contains: RecName: Full=Plasmin heavy chain A; Contains: RecName: Full=Activation peptide; Contains: RecName: Full=Angiostatin; Contains: RecName: Full=Plasmin heavy chain A, short form; Contains: RecName: Full=Plasmin light chain B; Flags: Precursor;	Plasminogen; EC=3.4.21.7; Contains: RecName: Full=Plasmin he	90.5	55	0	36.7	11.5	25.2	0.086	6	6	1	7
Automated	Undepleted	None	1	150	38	39	P01011	sw:AACT_HUMAN	AACT	12	SERPINA3	RecName: Full=Alpha-1-antichymotrypsin; Short=ACT; AltName: Full=Cell growth-inhibiting gene 24/25 protein; Contains: RecName: Full=Alpha-1-antichymotrypsin His-Pro-less; Flags: Precursor;	Alpha-1-antichymotrypsin; Short=ACT; AltName: Full=Cell grow	47.6	22	0	174.4	11.6	162.8	0.161	6	5	0	6
Automated	Undepleted	None	1	150	39	40	P02763	sw:A1AG1_HUMAN	A1AG1	5004	ORM1	RecName: Full=Alpha-1-acid glycoprotein 1; Short=AGP 1; AltName: Full=Orosomucoid-1; Short=OMD 1; Flags: Precursor;	Alpha-1-acid glycoprotein 1; Short=AGP 1; AltName: Full=Oros	23.5	40	0	63.4	13.4	50	0.279	6	5	2	6			58_2/3
Automated	Undepleted	None	1	150	40	41	P35542	sw:SAA4_HUMAN	SAA4	6291	SAA4	RecName: Full=Serum amyloid A-4 protein; AltName: Full=Constitutively expressed serum amyloid A protein; Short=C-SAA; Flags: Precursor;	Serum amyloid A-4 protein; AltName: Full=Constitutively expr	14.8	58	0	30.6	8.9	21.7	0.331	4	4	0	4
Automated	Undepleted	None	1	150	41	42	P05155	sw:IC1_HUMAN	IC1	710	SERPING1	RecName: Full=Plasma protease C1 inhibitor; Short=C1 Inh; Short=C1Inh; AltName: Full=C1 esterase inhibitor; AltName: Full=C1-inhibiting factor; Flags: Precursor;	Plasma protease C1 inhibitor; Short=C1 Inh; Short=C1Inh; Alt	55.1	47	0	44.3	9.3	35	0.102	4	4	0	5
Automated	Undepleted	None	1	150	42	43	P19827	sw:ITIH1_HUMAN	ITIH1	3697	ITIH1	RecName: Full=Inter-alpha-trypsin inhibitor heavy chain H1; Short=Inter-alpha-inhibitor heavy chain 1; Short=ITI heavy chain H1; AltName: Full=Inter-alpha-trypsin inhibitor complex component III; AltName: Full=Serum-derived hyaluronan-associated protein; Short=SHAP; Flags: Precursor;	Inter-alpha-trypsin inhibitor heavy chain H1; Short=Inter-al	101.3	36	0	69	7.8	61.2	0.056	4	4	0	5
Automated	Undepleted	None	1	150	43	44	P01620	sw:KV302_HUMAN	KV302	-	-	RecName: Full=Ig kappa chain V-III region SIE;	Ig kappa chain V-III region SIE;	11.7	35	0	72.4	9.8	62.6	0.459	5	4	4	4	51, 53
Automated	Undepleted	None	1	150	44	46	P01764	sw:HV303_HUMAN	HV303	28442	IGHV3-23	RecName: Full=Ig heavy chain V-III region VH26; Flags: Precursor;	Ig heavy chain V-III region VH26; Flags: Precursor;	12.6	43	0	52.4	9.7	42.8	0.282	4	4	2	4			56_2/3, 59_1/3, 72_1/2, 73_1/2
Automated	Undepleted	None	1	150	45	47	bacsugp:XXXXX	bacsugp:XXXXX	sugp	-	-	(Identical to sw_vtr:TRYP_PIGx	sw_vtr:TRYP_PIGx	24.4	51	0	42.2	9	33.2	0.251	5	4	4	4
Automated	Undepleted	None	1	150	46	49	P01042	sw:KNG1_HUMAN	KNG1	3827	KNG1	RecName: Full=Kininogen-1; AltName: Full=High molecular weight kininogen; Short=HMWK; AltName: Full=Williams-Fitzgerald-Flaujeac factor; AltName: Full=Fitzgerald factor; AltName: Full=Alpha-2-thiol proteinase inhibitor; Contains: RecName: Full=Kininogen-1 heavy chain; Contains: RecName: Full=Bradykinin; AltName: Full=Kallidin I; Contains: RecName: Full=Lysyl-bradykinin; AltName: Full=Kallidin II;…	Kininogen-1; AltName: Full=High molecular weight kininogen;	71.9	50	0	43.3	14.8	28.6	0.082	4	4	0	8
Automated	Undepleted	None	1	150	47	50	P04196	sw:HRG_HUMAN	HRG	3273	HRG	RecName: Full=Histidine-rich glycoprotein; AltName: Full=Histidine-proline-rich glycoprotein; Short=HPRG; Flags: Precursor;	Histidine-rich glycoprotein; AltName: Full=Histidine-proline	59.5	53	0	40.7	7	33.8	0.09	4	4	0	4
Automated	Undepleted	None	1	150	48	51	P06396	sw:GELS_HUMAN	GELS	2934	GSN	RecName: Full=Gelsolin; AltName: Full=Actin-depolymerizing factor; Short=ADF; AltName: Full=Brevin; AltName: Full=AGEL; Flags: Precursor;	Gelsolin; AltName: Full=Actin-depolymerizing factor; Short=A	85.6	49	0	43.9	9.9	34	0.077	4	4	0	6
Automated	Undepleted	None	1	150	49	52	Q14624	sw:ITIH4_HUMAN	ITIH4	3700	ITIH4	RecName: Full=Inter-alpha-trypsin inhibitor heavy chain H4; Short=Inter-alpha-inhibitor heavy chain 4; Short=ITI heavy chain H4; AltName: Full=Inter-alpha-trypsin inhibitor family heavy chain-related protein; Short=IHRP; AltName: Full=Plasma kallikrein sensitive glycoprotein 120; Short=PK-120; Short=GP120; Contains: RecName: Full=70 kDa inter-alpha-trypsin inhibitor heavy chain H4; Contains: RecN…	Inter-alpha-trypsin inhibitor heavy chain H4; Short=Inter-al	103.2	37	0	66.9	7.6	59.2	0.055	4	4	0	5
Automated	Undepleted	None	1	150	50	53	P04004	sw:VTNC_HUMAN	VTNC	7448	VTN	RecName: Full=Vitronectin; AltName: Full=Serum-spreading factor; Short=S-protein; AltName: Full=V75; Contains: RecName: Full=Vitronectin V65 subunit; Contains: RecName: Full=Vitronectin V10 subunit; Contains: RecName: Full=Somatomedin-B; Flags: Precursor;	Vitronectin; AltName: Full=Serum-spreading factor; Short=S-p	54.3	45	0	50	6.8	43.1	0.096	4	3	0	4
Automated	Undepleted	None	1	150	52	56	P01617	sw:KV204_HUMAN	KV204	440786	LOC440786	RecName: Full=Ig kappa chain V-II region TEW;	Ig kappa chain V-II region TEW;	12.3	62	0	22.5	7.3	15.2	0.389	3	3	2	3	66
Automated	Undepleted	None	1	150	54	59	P02760	sw:AMBP_HUMAN	AMBP	259	AMBP	RecName: Full=Protein AMBP; Contains: RecName: Full=Alpha-1-microglobulin; Short=Protein HC; AltName: Full=Complex-forming glycoprotein heterogeneous in charge; AltName: Full=Alpha-1 microglycoprotein; Contains: RecName: Full=Inter-alpha-trypsin inhibitor light chain; Short=ITI-LC; AltName: Full=Bikunin; AltName: Full=HI-30; AltName: Full=Uronic-acid-rich protein; AltName: Full=EDC1; Contains: Re…	Protein AMBP; Contains: RecName: Full=Alpha-1-microglobulin;	39	39	0	64.4	7.6	56.8	0.088	4	3	0	4
Automated	Undepleted	None	1	150	55	60	P06727	sw:APOA4_HUMAN	APOA4	337	APOA4	RecName: Full=Apolipoprotein A-IV; Short=Apo-AIV; Short=ApoA-IV; Flags: Precursor;	Apolipoprotein A-IV; Short=Apo-AIV; Short=ApoA-IV; Flags: Pr	45.4	41	0	57.7	13.1	44.6	0.106	3	3	0	7
Automated	Undepleted	None	1	150	57	62	P01019	sw:ANGT_HUMAN	ANGT	183	AGT	RecName: Full=Angiotensinogen; AltName: Full=Serpin A8; Contains: RecName: Full=Angiotensin-1; AltName: Full=Angiotensin I; Short=Ang I; Contains: RecName: Full=Angiotensin-2; AltName: Full=Angiotensin II; Short=Ang II; Contains: RecName: Full=Angiotensin-3; AltName: Full=Angiotensin III; Short=Ang III; AltName: Full=Des-Asp[1]-angiotensin II; Flags: Precursor;	Angiotensinogen; AltName: Full=Serpin A8; Contains: RecName:	53.1	57	0	31	5.4	25.6	0.093	3	3	0	3
Automated	Undepleted	None	1	150	58	63	P19652	sw:A1AG2_HUMAN	A1AG2	5005	ORM2	RecName: Full=Alpha-1-acid glycoprotein 2; Short=AGP 2; AltName: Full=Orosomucoid-2; Short=OMD 2; Flags: Precursor;	Alpha-1-acid glycoprotein 2; Short=AGP 2; AltName: Full=Oros	23.6	54	0	37.4	10.6	26.8	0.159	3	3	2	5			39_2/5
Automated	Undepleted	None	1	150	59	64	P01766	sw:HV305_HUMAN	HV305	-	-	RecName: Full=Ig heavy chain V-III region BRO;	Ig heavy chain V-III region BRO;	13.2	31	0	94.2	6.9	87.2	0.308	5	3	3	3	73, 86		44_1/4, 56_1/3, 72_1/2
Automated	Undepleted	None	1	150	60	65	P25311	sw:ZA2G_HUMAN	ZA2G	563	AZGP1	RecName: Full=Zinc-alpha-2-glycoprotein; AltName: Full=Zn-alpha-2-glycoprotein; Short=Zn-alpha-2-GP; Flags: Precursor;	Zinc-alpha-2-glycoprotein; AltName: Full=Zn-alpha-2-glycopro	33.8	52	0	41	7.8	33.3	0.146	3	3	1	4
Automated	Undepleted	None	1	150	61	66	P08697	sw:A2AP_HUMAN	A2AP	5345	SERPINF2	RecName: Full=Alpha-2-antiplasmin; Short=Alpha-2-AP; AltName: Full=Alpha-2-plasmin inhibitor; Short=Alpha-2-PI; Flags: Precursor;	Alpha-2-antiplasmin; Short=Alpha-2-AP; AltName: Full=Alpha-2	54.5	71	0	14.1	5.2	8.8	0.09	3	3	0	3
Automated	Undepleted	None	1	150	62	67	P80748	sw:LV302_HUMAN	LV302	-	-	RecName: Full=Ig lambda chain V-III region LOI;	Ig lambda chain V-III region LOI;	11.9	59	0	27.3	4.6	22.7	0.216	3	2	0	2
Automated	Undepleted	None	1	150	63	68	P01779	sw:HV318_HUMAN	HV318	-	-	RecName: Full=Ig heavy chain V-III region TUR;	Ig heavy chain V-III region TUR;	12.4	44	0	51.2	4.3	46.9	0.267	3	2	2	2	80		56_1/3
Automated	Undepleted	None	1	150	64	69	P02656	sw:APOC3_HUMAN	APOC3	345	APOC3	RecName: Full=Apolipoprotein C-III; Short=Apo-CIII; Short=ApoC-III; Flags: Precursor;	Apolipoprotein C-III; Short=Apo-CIII; Short=ApoC-III; Flags:	10.8	80	0	11.2	4.4	6.8	0.343	2	2	0	2
Automated	Undepleted	None	1	150	65	70	P02743	sw:SAMP_HUMAN	SAMP	325	APCS	RecName: Full=Serum amyloid P-component; Short=SAP; AltName: Full=9.5S alpha-1-glycoprotein; Contains: RecName: Full=Serum amyloid P-component(1-203); Flags: Precursor;	Serum amyloid P-component; Short=SAP; AltName: Full=9.5S alp	25.4	64	0	18.1	6.1	12	0.094	2	2	0	3
Automated	Undepleted	None	1	150	67	73	pfgp:18976415	pfgp:18976415	p:18	-	-	phosphoenolpyruvate synthase [Pyrococcus furiosus DSM 3638]	uvate synthase [Pyrococcus furiosus DSM 3638]	90.4	65	0	17.9	2.5	15.4	0.031	2	2	0	2
Automated	Undepleted	None	1	150	68	74	P02751	sw:FINC_HUMAN	FINC	2335	FN1	RecName: Full=Fibronectin; Short=FN; AltName: Full=Cold-insoluble globulin; Short=CIG; Contains: RecName: Full=Ugl-Y1; Contains: RecName: Full=Ugl-Y2; Contains: RecName: Full=Ugl-Y3; Flags: Precursor;	Fibronectin; Short=FN; AltName: Full=Cold-insoluble globulin	262.4	70	0	14.4	1.9	12.5	0.016	2	2	0	2
Automated	Undepleted	None	1	150	69	75	P01625	sw:KV402_HUMAN	KV402	-	-	RecName: Full=Ig kappa chain V-IV region Len;	Ig kappa chain V-IV region Len;	12.6	48	0	44.1	4.6	39.6	0.237	5	2	1	2
Automated	Undepleted	None	1	150	70	76	P04208	sw:LV106_HUMAN	LV106	-	-	RecName: Full=Ig lambda chain V-I region WAH;	Ig lambda chain V-I region WAH;	11.7	67	0	17	4.5	12.5	0.22	2	2	1	2
Automated	Undepleted	None	1	150	71	77	Q9ULH1	sw:ASAP1_HUMAN	ASAP1	50807	ASAP1	RecName: Full=Arf-GAP with SH3 domain, ANK repeat and PH domain-containing protein 1; AltName: Full=130 kDa phosphatidylinositol 4,5-biphosphate-dependent ARF1 GTPase-activating protein; AltName: Full=PIP2-dependent ARF1 GAP; AltName: Full=ADP-ribosylation factor-directed GTPase-activating protein 1; Short=ARF GTPase-activating protein 1; AltName: Full=Development and differentiation-enhancing fa…	Arf-GAP with SH3 domain, ANK repeat and PH domain-containing	125.4	89	0	5.5	2.2	3.3	0.016	2	2	0	2
Automated	Undepleted	None	1	150	72	78	P01781	sw:HV320_HUMAN	HV320	-	-	RecName: Full=Ig heavy chain V-III region GAL;	Ig heavy chain V-III region GAL;	12.7	56	0	31.8	4.2	27.5	0.155	2	2	1	2			44_1/4, 56_1/3, 59_1/3, 73_1/2
Automated	Undepleted	None	1	150	74	81	P02753	sw:RET4_HUMAN	RET4	5950	RBP4	RecName: Full=Retinol-binding protein 4; AltName: Full=Plasma retinol-binding protein; Short=PRBP; Short=RBP; Contains: RecName: Full=Plasma retinol-binding protein(1-182); Contains: RecName: Full=Plasma retinol-binding protein(1-181); Contains: RecName: Full=Plasma retinol-binding protein(1-179); Contains: RecName: Full=Plasma retinol-binding protein(1-176); Flags: Precursor;	Retinol-binding protein 4; AltName: Full=Plasma retinol-bind	23	68	0	17	3.7	13.3	0.1	2	2	0	2
Automated	Undepleted	None	1	150	75	82	P04003	sw:C4BPA_HUMAN	C4BPA	722	C4BPA	RecName: Full=C4b-binding protein alpha chain; Short=C4bp; AltName: Full=Proline-rich protein; Short=PRP; Flags: Precursor;	C4b-binding protein alpha chain; Short=C4bp; AltName: Full=P	67	75	0	12.7	6.5	6.2	0.04	2	2	0	4
Automated	Undepleted	None	1	150	76	83	pfgp:18977771	pfgp:18977771	p:18	-	-	putative ATPase, vanadate-sensitive [Pyrococcus furiosus DSM 3638]	e, vanadate-sensitive [Pyrococcus furiosus DSM 3638]	65.7	63	0	19.5	1.4	18.1	0.023	2	1	0	1
Automated	Undepleted	None	1	150	77	84	Q13153	sw:PAK1_HUMAN	PAK1	5058	PAK1	RecName: Full=Serine/threonine-protein kinase PAK 1; EC=2.7.11.1; AltName: Full=p21-activated kinase 1; Short=PAK-1; AltName: Full=p65-PAK; AltName: Full=Alpha-PAK;	Serine/threonine-protein kinase PAK 1; EC=2.7.11.1; AltName:	60.6	95	3.3	4.4	1.3	3.1	0.017	3	1	1	1
Automated	Undepleted	None	1	150	77	85	O75914	sw:PAK3_HUMAN	PAK3	5063	PAK3	RecName: Full=Serine/threonine-protein kinase PAK 3; EC=2.7.11.1; AltName: Full=p21-activated kinase 3; Short=PAK-3; AltName: Full=Beta-PAK; AltName: Full=Oligophrenin-3;	Serine/threonine-protein kinase PAK 3; EC=2.7.11.1; AltName:	62.3	88	0	6	3	3.1	0.016	3	1	1	2
Automated	Undepleted	None	1	150	78	87	P01594	sw:KV102_HUMAN	KV102	652694	LOC652694	RecName: Full=Ig kappa chain V-I region AU;	Ig kappa chain V-I region AU;	11.9	60	0	23.4	2.4	21	0.167	2	1	1	1
Automated	Undepleted	None	1	150	78	86	P01593	sw:KV101_HUMAN	KV101	100128009	LOC100128009	RecName: Full=Ig kappa chain V-I region AG;	Ig kappa chain V-I region AG;	12	60	0	23.3	2.3	21	0.167	2	1	1	1			82_1/1
Automated	Undepleted	None	1	150	78	88	P01599	sw:KV107_HUMAN	KV107	-	-	RecName: Full=Ig kappa chain V-I region Gal;	Ig kappa chain V-I region Gal;	11.8	60	0	23.1	2.1	21	0.167	2	1	1	1
Automated	Undepleted	None	1	150	79	95	P01715	sw:LV401_HUMAN	LV401	-	-	RecName: Full=Ig lambda chain V-IV region Bau;	Ig lambda chain V-IV region Bau;	11.3	78	0	11.6	2.3	9.2	0.075	2	1	0	1
Automated	Undepleted	None	1	150	81	98	P01717	sw:LV403_HUMAN	LV403	-	-	RecName: Full=Ig lambda chain V-IV region Hil;	Ig lambda chain V-IV region Hil;	11.5	69	0	15.5	2.3	13.3	0.178	2	1	0	1
Automated	Undepleted	None	1	150	82	99	P01597	sw:KV105_HUMAN	KV105	-	-	RecName: Full=Ig kappa chain V-I region DEE;	Ig kappa chain V-I region DEE;	11.6	61	0	23	2.1	20.9	0.167	2	1	0	1			78_1/1
Automated	Undepleted	None	1	150	84	100	P09871	sw:C1S_HUMAN	C1S	716	C1S	RecName: Full=Complement C1s subcomponent; EC=3.4.21.42; AltName: Full=C1 esterase; Contains: RecName: Full=Complement C1s subcomponent heavy chain; Contains: RecName: Full=Complement C1s subcomponent light chain; Flags: Precursor;	Complement C1s subcomponent; EC=3.4.21.42; AltName: Full=C1	76.6	97	4.3	4.2	1.3	2.9	0.016	2	1	0	1
Automated	Undepleted	None	1	151	1	1	P02768	sw:ALBU_HUMAN	ALBU	213	ALB	RecName: Full=Serum albumin; Flags: Precursor;	Serum albumin; Flags: Precursor;	69.3	1	0	771.6	196.6	575	0.895	563	71	0	73
Automated	Undepleted	None	1	151	2	2	P01024	sw:CO3_HUMAN	CO3	718	C3	RecName: Full=Complement C3; AltName: Full=C3 and PZP-like alpha-2-macroglobulin domain-containing protein 1; Contains: RecName: Full=Complement C3 beta chain; Contains: RecName: Full=Complement C3 alpha chain; Contains: RecName: Full=C3a anaphylatoxin; Contains: RecName: Full=Complement C3b alphaprime chain; Contains: RecName: Full=Complement C3c alphaprime chain fragment 1; Contains: RecName: F…	Complement C3; AltName: Full=C3 and PZP-like alpha-2-macrogl	187	3	0	542	179.4	362.6	0.489	78	64	0	79
Automated	Undepleted	None	1	151	3	3	P02787	sw:TRFE_HUMAN	TRFE	7018	TF	RecName: Full=Serotransferrin; Short=Transferrin; AltName: Full=Siderophilin; AltName: Full=Beta-1 metal-binding globulin; Flags: Precursor;	Serotransferrin; Short=Transferrin; AltName: Full=Siderophil	77	2	0	607.7	164.1	443.6	0.854	133	59	0	63
Automated	Undepleted	None	1	151	4	4	P01023	sw:A2MG_HUMAN	A2MG	2	A2M	RecName: Full=Alpha-2-macroglobulin; Short=Alpha-2-M; AltName: Full=C3 and PZP-like alpha-2-macroglobulin domain-containing protein 5; Flags: Precursor;	Alpha-2-macroglobulin; Short=Alpha-2-M; AltName: Full=C3 and	163.2	4	0	396.6	124.9	271.8	0.459	70	50	5	55	45
Automated	Undepleted	None	1	151	5	5	P0C0L4	sw:CO4A_HUMAN	CO4A	720	C4A	RecName: Full=Complement C4-A; AltName: Full=Acidic complement C4; AltName: Full=C3 and PZP-like alpha-2-macroglobulin domain-containing protein 2; Contains: RecName: Full=Complement C4 beta chain; Contains: RecName: Full=Complement C4-A alpha chain; Contains: RecName: Full=C4a anaphylatoxin; Contains: RecName: Full=C4b-A; Contains: RecName: Full=C4d-A; Contains: RecName: Full=Complement C4 gamma…	Complement C4-A; AltName: Full=Acidic complement C4; AltName	192.6	5	0	209.3	66.5	142.8	0.258	39	30	30	34
Automated	Undepleted	None	1	151	5	6	P0C0L5	sw:CO4B_HUMAN	CO4B	721	C4B	RecName: Full=Complement C4-B; AltName: Full=Basic complement C4; AltName: Full=C3 and PZP-like alpha-2-macroglobulin domain-containing protein 3; Contains: RecName: Full=Complement C4 beta chain; Contains: RecName: Full=Complement C4-B alpha chain; Contains: RecName: Full=C4a anaphylatoxin; Contains: RecName: Full=C4b-B; Contains: RecName: Full=C4d-B; Contains: RecName: Full=Complement C4 gamma …	Complement C4-B; AltName: Full=Basic complement C4; AltName:	192.7	5	0	209.3	66.5	142.8	0.258	39	30	30	34
Automated	Undepleted	None	1	151	6	7	P02675	sw:FIBB_HUMAN	FIBB	2244	FGB	RecName: Full=Fibrinogen beta chain; Contains: RecName: Full=Fibrinopeptide B; Flags: Precursor;	Fibrinogen beta chain; Contains: RecName: Full=Fibrinopeptid	55.9	9	0	183.6	66.2	117.4	0.652	51	23	0	28
Automated	Undepleted	None	1	151	7	8	P02671	sw:FIBA_HUMAN	FIBA	2243	FGA	RecName: Full=Fibrinogen alpha chain; Contains: RecName: Full=Fibrinopeptide A; Flags: Precursor;	Fibrinogen alpha chain; Contains: RecName: Full=Fibrinopepti	94.9	11	0	162.8	59.7	103.1	0.291	45	23	0	28
Automated	Undepleted	None	1	151	8	9	P01009	sw:A1AT_HUMAN	A1AT	5265	SERPINA1	RecName: Full=Alpha-1-antitrypsin; AltName: Full=Alpha-1 protease inhibitor; AltName: Full=Alpha-1-antiproteinase; Contains: RecName: Full=Short peptide from AAT; Short=SPAAT; Flags: Precursor;	Alpha-1-antitrypsin; AltName: Full=Alpha-1 protease inhibito	46.7	7	0	198.5	59.2	139.3	0.522	45	22	0	24
Automated	Undepleted	None	1	151	9	10	P02679	sw:FIBG_HUMAN	FIBG	2266	FGG	RecName: Full=Fibrinogen gamma chain; Flags: Precursor;	Fibrinogen gamma chain; Flags: Precursor;	51.5	8	0	184.5	54.2	130.2	0.572	33	22	0	23
Automated	Undepleted	None	1	151	10	11	P02647	sw:APOA1_HUMAN	APOA1	335	APOA1	RecName: Full=Apolipoprotein A-I; Short=Apo-AI; Short=ApoA-I; Contains: RecName: Full=Apolipoprotein A-I(1-242); Flags: Precursor;	Apolipoprotein A-I; Short=Apo-AI; Short=ApoA-I; Contains: Re	30.7	6	0	202.4	65.8	136.5	0.61	32	21	0	26
Automated	Undepleted	None	1	151	11	12	P00738	sw:HPT_HUMAN	HPT	3240	HP	RecName: Full=Haptoglobin; Contains: RecName: Full=Haptoglobin alpha chain; Contains: RecName: Full=Haptoglobin beta chain; Flags: Precursor;	Haptoglobin; Contains: RecName: Full=Haptoglobin alpha chain	45.2	10	0	181.4	59.4	122	0.451	31	19	10	24			23_10/11
Automated	Undepleted	None	1	151	12	13	P01871	sw:IGHM_HUMAN	IGHM	3507	IGHM	RecName: Full=Ig mu chain C region;	Ig mu chain C region;	49.3	13	0	139	62.2	76.8	0.471	22	18	11	25			21_11/12
Automated	Undepleted	None	1	151	13	14	P02790	sw:HEMO_HUMAN	HEMO	3263	HPX	RecName: Full=Hemopexin; AltName: Full=Beta-1B-glycoprotein; Flags: Precursor;	Hemopexin; AltName: Full=Beta-1B-glycoprotein; Flags: Precur	51.6	15	0	130.6	41.2	89.4	0.468	25	17	0	18
Automated	Undepleted	None	1	151	14	15	P00450	sw:CERU_HUMAN	CERU	1356	CP	RecName: Full=Ceruloplasmin; EC=1.16.3.1; AltName: Full=Ferroxidase; Flags: Precursor;	Ceruloplasmin; EC=1.16.3.1; AltName: Full=Ferroxidase; Flags	122.1	20	0	102.7	32.4	70.4	0.219	19	16	0	17
Automated	Undepleted	None	1	151	15	16	P08603	sw:CFAH_HUMAN	CFAH	3075	CFH	RecName: Full=Complement factor H; AltName: Full=H factor 1; Flags: Precursor;	Complement factor H; AltName: Full=H factor 1; Flags: Precur	139	17	0	108.6	33.2	75.4	0.184	16	16	1	18
Automated	Undepleted	None	1	151	16	17	P02774	sw:VTDB_HUMAN	VTDB	2638	GC	RecName: Full=Vitamin D-binding protein; Short=DBP; Short=VDB; AltName: Full=Group-specific component; AltName: Full=Gc-globulin; Flags: Precursor;	Vitamin D-binding protein; Short=DBP; Short=VDB; AltName: Fu	52.9	16	0	115.6	45.2	70.3	0.432	23	15	0	20
Automated	Undepleted	None	1	151	17	18	P01860	sw:IGHG3_HUMAN	IGHG3	3502	IGHG3	RecName: Full=Ig gamma-3 chain C region; AltName: Full=Heavy chain disease protein; AltName: Full=HDC;	Ig gamma-3 chain C region; AltName: Full=Heavy chain disease	41.2	14	0	136.1	38.6	97.5	0.443	35	14	7	16			18_6/14, 22_6/11, 24_4/11
Automated	Undepleted	None	1	151	18	19	P01857	sw:IGHG1_HUMAN	IGHG1	3500	IGHG1	RecName: Full=Ig gamma-1 chain C region;	Ig gamma-1 chain C region;	36.1	12	0	161.7	39.1	122.6	0.576	41	14	8	16			17_6/14, 22_6/11, 24_4/11
Automated	Undepleted	None	1	151	19	20	P01876	sw:IGHA1_HUMAN	IGHA1	3493	IGHA1	RecName: Full=Ig alpha-1 chain C region;	Ig alpha-1 chain C region;	37.6	18	0	106.9	37.1	69.8	0.564	35	14	8	15	31
Automated	Undepleted	None	1	151	20	21	P04217	sw:A1BG_HUMAN	A1BG	1	A1BG	RecName: Full=Alpha-1B-glycoprotein; AltName: Full=Alpha-1-B glycoprotein; Flags: Precursor;	Alpha-1B-glycoprotein; AltName: Full=Alpha-1-B glycoprotein;	54.2	19	0	104.5	33.9	70.6	0.366	15	13	0	15
Automated	Undepleted	None	1	151	21	22	P04220	sw:MUCB_HUMAN	MUCB	-	-	RecName: Full=Ig mu heavy chain disease protein; AltName: Full=BOT;	Ig mu heavy chain disease protein; AltName: Full=BOT;	43	27	0	87.5	39.8	47.7	0.46	14	12	11	17			12_11/18
Automated	Undepleted	None	1	151	22	23	P01861	sw:IGHG4_HUMAN	IGHG4	3503	IGHG4	RecName: Full=Ig gamma-4 chain C region;	Ig gamma-4 chain C region;	35.9	21	0	101.9	28.2	73.8	0.483	29	11	8	12			17_6/14, 18_6/14, 24_5/11
Automated	Undepleted	None	1	151	23	24	P00739	sw:HPTR_HUMAN	HPTR	3250	HPR	RecName: Full=Haptoglobin-related protein; Flags: Precursor;	Haptoglobin-related protein; Flags: Precursor;	39	24	0	99.9	34.4	65.5	0.293	15	11	10	15			11_10/19
Automated	Undepleted	None	1	151	24	25	P01859	sw:IGHG2_HUMAN	IGHG2	3501	IGHG2	RecName: Full=Ig gamma-2 chain C region;	Ig gamma-2 chain C region;	35.9	25	0	91.1	30.8	60.3	0.451	38	11	6	13			17_4/14, 18_4/14, 22_5/11
Automated	Undepleted	None	1	151	25	26	P01834	sw:IGKC_HUMAN	IGKC	3514	IGKC	RecName: Full=Ig kappa chain C region;	Ig kappa chain C region;	11.6	24	0	99.9	28.2	71.8	0.925	39	10	0	10
Automated	Undepleted	None	1	151	26	27	P01842	sw:LAC_HUMAN	LAC	3535	IGL@	RecName: Full=Ig lambda chain C regions;	Ig lambda chain C regions;	11.2	22	0	100.6	31.2	69.4	0.943	29	10	0	11
Automated	Undepleted	None	1	151	27	28	P19823	sw:ITIH2_HUMAN	ITIH2	3698	ITIH2	RecName: Full=Inter-alpha-trypsin inhibitor heavy chain H2; Short=Inter-alpha-inhibitor heavy chain 2; Short=ITI heavy chain H2; AltName: Full=Inter-alpha-trypsin inhibitor complex component II; AltName: Full=Serum-derived hyaluronan-associated protein; Short=SHAP; Flags: Precursor;	Inter-alpha-trypsin inhibitor heavy chain H2; Short=Inter-al	106.4	35	0	50.9	19.3	31.6	0.183	10	10	0	11
Automated	Undepleted	None	1	151	28	29	P02765	sw:FETUA_HUMAN	FETUA	197	AHSG	RecName: Full=Alpha-2-HS-glycoprotein; AltName: Full=Ba-alpha-2-glycoprotein; AltName: Full=Alpha-2-Z-globulin; AltName: Full=Fetuin-A; Contains: RecName: Full=Alpha-2-HS-glycoprotein chain A; Contains: RecName: Full=Alpha-2-HS-glycoprotein chain B; Flags: Precursor;	Alpha-2-HS-glycoprotein; AltName: Full=Ba-alpha-2-glycoprote	39.3	29	0	75	31.8	43.2	0.422	14	10	0	13
Automated	Undepleted	None	1	151	29	30	P02749	sw:APOH_HUMAN	APOH	350	APOH	RecName: Full=Beta-2-glycoprotein 1; AltName: Full=Beta-2-glycoprotein I; Short=Beta(2)GPI; Short=B2GPI; AltName: Full=Apolipoprotein H; Short=Apo-H; AltName: Full=Activated protein C-binding protein; AltName: Full=APC inhibitor; AltName: Full=Anticardiolipin cofactor; Flags: Precursor;	Beta-2-glycoprotein 1; AltName: Full=Beta-2-glycoprotein I;	38.3	30	0	74.2	23.7	50.6	0.336	10	9	0	11
Automated	Undepleted	None	1	151	30	31	P00751	sw:CFAB_HUMAN	CFAB	629	CFB	RecName: Full=Complement factor B; EC=3.4.21.47; AltName: Full=C3/C5 convertase; AltName: Full=Properdin factor B; AltName: Full=Glycine-rich beta glycoprotein; Short=GBG; AltName: Full=PBF2; Contains: RecName: Full=Complement factor B Ba fragment; Contains: RecName: Full=Complement factor B Bb fragment; Flags: Precursor;	Complement factor B; EC=3.4.21.47; AltName: Full=C3/C5 conve	85.5	32	0	56.9	17.7	39.2	0.135	8	8	0	10
Automated	Undepleted	None	1	151	32	33	P10909	sw:CLUS_HUMAN	CLUS	1191	CLU	RecName: Full=Clusterin; AltName: Full=Complement-associated protein SP-40,40; AltName: Full=Complement cytolysis inhibitor; Short=CLI; AltName: Full=NA1/NA2; AltName: Full=Apolipoprotein J; Short=Apo-J; AltName: Full=Testosterone-repressed prostate message 2; Short=TRPM-2; AltName: Full=Ku70-binding protein 1; AltName: Full=Aging-associated gene 4 protein; Contains: RecName: Full=Clusterin beta …	Clusterin; AltName: Full=Complement-associated protein SP-40	52.4	31	0	57.2	17.7	39.5	0.196	7	7	0	9
Automated	Undepleted	None	1	151	33	34	P02766	sw:TTHY_HUMAN	TTHY	7276	TTR	RecName: Full=Transthyretin; AltName: Full=Prealbumin; AltName: Full=TBPA; AltName: Full=TTR; AltName: Full=ATTR; Flags: Precursor;	Transthyretin; AltName: Full=Prealbumin; AltName: Full=TBPA;	15.9	26	0	91	22.9	68.1	0.687	11	7	0	9
Automated	Undepleted	None	1	151	34	35	P02751	sw:FINC_HUMAN	FINC	2335	FN1	RecName: Full=Fibronectin; Short=FN; AltName: Full=Cold-insoluble globulin; Short=CIG; Contains: RecName: Full=Ugl-Y1; Contains: RecName: Full=Ugl-Y2; Contains: RecName: Full=Ugl-Y3; Flags: Precursor;	Fibronectin; Short=FN; AltName: Full=Cold-insoluble globulin	262.4	50	0	30.6	9	21.6	0.045	7	7	0	7
Automated	Undepleted	None	1	151	35	36	P04196	sw:HRG_HUMAN	HRG	3273	HRG	RecName: Full=Histidine-rich glycoprotein; AltName: Full=Histidine-proline-rich glycoprotein; Short=HPRG; Flags: Precursor;	Histidine-rich glycoprotein; AltName: Full=Histidine-proline	59.5	34	0	51.7	15.4	36.3	0.168	7	7	0	8
Automated	Undepleted	None	1	151	36	37	Q14624	sw:ITIH4_HUMAN	ITIH4	3700	ITIH4	RecName: Full=Inter-alpha-trypsin inhibitor heavy chain H4; Short=Inter-alpha-inhibitor heavy chain 4; Short=ITI heavy chain H4; AltName: Full=Inter-alpha-trypsin inhibitor family heavy chain-related protein; Short=IHRP; AltName: Full=Plasma kallikrein sensitive glycoprotein 120; Short=PK-120; Short=GP120; Contains: RecName: Full=70 kDa inter-alpha-trypsin inhibitor heavy chain H4; Contains: RecN…	Inter-alpha-trypsin inhibitor heavy chain H4; Short=Inter-al	103.2	33	0	54.5	15.1	39.5	0.109	7	7	0	9
Automated	Undepleted	None	1	151	37	38	P19827	sw:ITIH1_HUMAN	ITIH1	3697	ITIH1	RecName: Full=Inter-alpha-trypsin inhibitor heavy chain H1; Short=Inter-alpha-inhibitor heavy chain 1; Short=ITI heavy chain H1; AltName: Full=Inter-alpha-trypsin inhibitor complex component III; AltName: Full=Serum-derived hyaluronan-associated protein; Short=SHAP; Flags: Precursor;	Inter-alpha-trypsin inhibitor heavy chain H1; Short=Inter-al	101.3	38	0	46.1	11.3	34.8	0.101	6	6	0	7
Automated	Undepleted	None	1	151	38	39	P01008	sw:ANT3_HUMAN	ANT3	462	SERPINC1	RecName: Full=Antithrombin-III; Short=ATIII; Flags: Precursor;	Antithrombin-III; Short=ATIII; Flags: Precursor;	52.6	47	0	32.5	14.8	17.6	0.19	6	6	0	8
Automated	Undepleted	None	1	151	39	40	P01011	sw:AACT_HUMAN	AACT	12	SERPINA3	RecName: Full=Alpha-1-antichymotrypsin; Short=ACT; AltName: Full=Cell growth-inhibiting gene 24/25 protein; Contains: RecName: Full=Alpha-1-antichymotrypsin His-Pro-less; Flags: Precursor;	Alpha-1-antichymotrypsin; Short=ACT; AltName: Full=Cell grow	47.6	28	0	83.4	13.5	69.8	0.163	6	6	0	7
Automated	Undepleted	None	1	151	40	41	P01042	sw:KNG1_HUMAN	KNG1	3827	KNG1	RecName: Full=Kininogen-1; AltName: Full=High molecular weight kininogen; Short=HMWK; AltName: Full=Williams-Fitzgerald-Flaujeac factor; AltName: Full=Fitzgerald factor; AltName: Full=Alpha-2-thiol proteinase inhibitor; Contains: RecName: Full=Kininogen-1 heavy chain; Contains: RecName: Full=Bradykinin; AltName: Full=Kallidin I; Contains: RecName: Full=Lysyl-bradykinin; AltName: Full=Kallidin II;…	Kininogen-1; AltName: Full=High molecular weight kininogen;	71.9	36	0	48.8	21	27.8	0.129	6	6	0	11
Automated	Undepleted	None	1	151	41	42	P06396	sw:GELS_HUMAN	GELS	2934	GSN	RecName: Full=Gelsolin; AltName: Full=Actin-depolymerizing factor; Short=ADF; AltName: Full=Brevin; AltName: Full=AGEL; Flags: Precursor;	Gelsolin; AltName: Full=Actin-depolymerizing factor; Short=A	85.6	43	0	38.6	11.5	27.1	0.129	6	6	0	7
Automated	Undepleted	None	1	151	42	43	P05090	sw:APOD_HUMAN	APOD	347	APOD	RecName: Full=Apolipoprotein D; Short=Apo-D; Short=ApoD; Flags: Precursor;	Apolipoprotein D; Short=Apo-D; Short=ApoD; Flags: Precursor;	21.2	41	0	39.6	14.1	25.5	0.397	6	6	0	6
Automated	Undepleted	None	1	151	43	44	P00734	sw:THRB_HUMAN	THRB	2147	F2	RecName: Full=Prothrombin; EC=3.4.21.5; AltName: Full=Coagulation factor II; Contains: RecName: Full=Activation peptide fragment 1; Contains: RecName: Full=Activation peptide fragment 2; Contains: RecName: Full=Thrombin light chain; Contains: RecName: Full=Thrombin heavy chain; Flags: Precursor;	Prothrombin; EC=3.4.21.5; AltName: Full=Coagulation factor I	70	48	0	31.3	9.8	21.4	0.166	5	5	0	6
Automated	Undepleted	None	1	151	44	45	P02652	sw:APOA2_HUMAN	APOA2	336	APOA2	RecName: Full=Apolipoprotein A-II; Short=Apo-AII; Short=ApoA-II; Contains: RecName: Full=Apolipoprotein A-II(1-76); Flags: Precursor;	Apolipoprotein A-II; Short=Apo-AII; Short=ApoA-II; Contains:	11.1	39	0	41.5	15	26.5	0.46	6	5	0	6
Automated	Undepleted	None	1	151	46	47	P00747	sw:PLMN_HUMAN	PLMN	5340	PLG	RecName: Full=Plasminogen; EC=3.4.21.7; Contains: RecName: Full=Plasmin heavy chain A; Contains: RecName: Full=Activation peptide; Contains: RecName: Full=Angiostatin; Contains: RecName: Full=Plasmin heavy chain A, short form; Contains: RecName: Full=Plasmin light chain B; Flags: Precursor;	Plasminogen; EC=3.4.21.7; Contains: RecName: Full=Plasmin he	90.5	53	0	28.7	15.2	13.6	0.102	6	5	1	9	88
Automated	Undepleted	None	1	151	47	48	P04003	sw:C4BPA_HUMAN	C4BPA	722	C4BPA	RecName: Full=C4b-binding protein alpha chain; Short=C4bp; AltName: Full=Proline-rich protein; Short=PRP; Flags: Precursor;	C4b-binding protein alpha chain; Short=C4bp; AltName: Full=P	67	49	0	31.1	14.5	16.7	0.124	5	5	0	8
Automated	Undepleted	None	1	151	48	49	P02763	sw:A1AG1_HUMAN	A1AG1	5004	ORM1	RecName: Full=Alpha-1-acid glycoprotein 1; Short=AGP 1; AltName: Full=Orosomucoid-1; Short=OMD 1; Flags: Precursor;	Alpha-1-acid glycoprotein 1; Short=AGP 1; AltName: Full=Oros	23.5	37	0	48.1	13.1	35	0.209	7	5	2	6	74
Automated	Undepleted	None	1	151	50	52	P01620	sw:KV302_HUMAN	KV302	-	-	RecName: Full=Ig kappa chain V-III region SIE;	Ig kappa chain V-III region SIE;	11.7	40	0	41.2	9.6	31.7	0.459	5	4	4	4	58		49_3/4
Automated	Undepleted	None	1	151	51	54	P01764	sw:HV303_HUMAN	HV303	28442	IGHV3-23	RecName: Full=Ig heavy chain V-III region VH26; Flags: Precursor;	Ig heavy chain V-III region VH26; Flags: Precursor;	12.6	52	0	28.9	9.4	19.5	0.282	4	4	2	4			59_2/3, 61_1/3, 75_1/2, 78_1/2
Automated	Undepleted	None	1	151	52	55	P01019	sw:ANGT_HUMAN	ANGT	183	AGT	RecName: Full=Angiotensinogen; AltName: Full=Serpin A8; Contains: RecName: Full=Angiotensin-1; AltName: Full=Angiotensin I; Short=Ang I; Contains: RecName: Full=Angiotensin-2; AltName: Full=Angiotensin II; Short=Ang II; Contains: RecName: Full=Angiotensin-3; AltName: Full=Angiotensin III; Short=Ang III; AltName: Full=Des-Asp[1]-angiotensin II; Flags: Precursor;	Angiotensinogen; AltName: Full=Serpin A8; Contains: RecName:	53.1	55	0	26	7.3	18.7	0.142	4	4	0	4
Automated	Undepleted	None	1	151	53	56	P02760	sw:AMBP_HUMAN	AMBP	259	AMBP	RecName: Full=Protein AMBP; Contains: RecName: Full=Alpha-1-microglobulin; Short=Protein HC; AltName: Full=Complex-forming glycoprotein heterogeneous in charge; AltName: Full=Alpha-1 microglycoprotein; Contains: RecName: Full=Inter-alpha-trypsin inhibitor light chain; Short=ITI-LC; AltName: Full=Bikunin; AltName: Full=HI-30; AltName: Full=Uronic-acid-rich protein; AltName: Full=EDC1; Contains: Re…	Protein AMBP; Contains: RecName: Full=Alpha-1-microglobulin;	39	51	0	29.2	7.4	21.8	0.111	5	4	0	4
Automated	Undepleted	None	1	151	54	57	P04004	sw:VTNC_HUMAN	VTNC	7448	VTN	RecName: Full=Vitronectin; AltName: Full=Serum-spreading factor; Short=S-protein; AltName: Full=V75; Contains: RecName: Full=Vitronectin V65 subunit; Contains: RecName: Full=Vitronectin V10 subunit; Contains: RecName: Full=Somatomedin-B; Flags: Precursor;	Vitronectin; AltName: Full=Serum-spreading factor; Short=S-p	54.3	44	0	37.4	10.8	26.6	0.096	4	3	0	6
Automated	Undepleted	None	1	151	55	58	bacsugp:XXXXX	bacsugp:XXXXX	sugp	-	-	(Identical to sw_vtr:TRYP_PIGx	sw_vtr:TRYP_PIGx	24.4	57	0	21.2	8.8	12.4	0.216	4	3	3	4
Automated	Undepleted	None	1	151	56	60	P01625	sw:KV402_HUMAN	KV402	-	-	RecName: Full=Ig kappa chain V-IV region Len;	Ig kappa chain V-IV region Len;	12.6	56	0	22.3	7.1	15.3	0.368	4	3	2	3	64
Automated	Undepleted	None	1	151	57	61	P01617	sw:KV204_HUMAN	KV204	440786	LOC440786	RecName: Full=Ig kappa chain V-II region TEW;	Ig kappa chain V-II region TEW;	12.3	64	0	15.1	7.2	7.9	0.389	3	3	2	3	71		67_1/2
Automated	Undepleted	None	1	151	60	65	P06727	sw:APOA4_HUMAN	APOA4	337	APOA4	RecName: Full=Apolipoprotein A-IV; Short=Apo-AIV; Short=ApoA-IV; Flags: Precursor;	Apolipoprotein A-IV; Short=Apo-AIV; Short=ApoA-IV; Flags: Pr	45.4	42	0	39.4	17.3	22.1	0.111	3	3	0	9
Automated	Undepleted	None	1	151	61	66	P01766	sw:HV305_HUMAN	HV305	-	-	RecName: Full=Ig heavy chain V-III region BRO;	Ig heavy chain V-III region BRO;	13.2	45	0	35.2	6.8	28.4	0.308	5	3	3	3	78, 86		51_1/4, 59_1/3, 75_1/2
Automated	Undepleted	None	1	151	62	67	P35542	sw:SAA4_HUMAN	SAA4	6291	SAA4	RecName: Full=Serum amyloid A-4 protein; AltName: Full=Constitutively expressed serum amyloid A protein; Short=C-SAA; Flags: Precursor;	Serum amyloid A-4 protein; AltName: Full=Constitutively expr	14.8	68	0	13.5	6.2	7.3	0.131	2	2	0	3
Automated	Undepleted	None	1	151	63	68	P80748	sw:LV302_HUMAN	LV302	-	-	RecName: Full=Ig lambda chain V-III region LOI;	Ig lambda chain V-III region LOI;	11.9	60	0	16.2	4.5	11.7	0.216	3	2	0	2
Automated	Undepleted	None	1	151	65	72	pfgp:18976415	pfgp:18976415	p:18	-	-	phosphoenolpyruvate synthase [Pyrococcus furiosus DSM 3638]	uvate synthase [Pyrococcus furiosus DSM 3638]	90.4	63	0	15.3	2.4	12.9	0.04	2	2	0	2
Automated	Undepleted	None	1	151	66	73	P01779	sw:HV318_HUMAN	HV318	-	-	RecName: Full=Ig heavy chain V-III region TUR;	Ig heavy chain V-III region TUR;	12.4	58	0	21.1	4.2	16.9	0.267	2	2	2	2			59_1/3
Automated	Undepleted	None	1	151	67	74	P06310	sw:KV206_HUMAN	KV206	-	-	RecName: Full=Ig kappa chain V-II region RPMI 6410; Flags: Precursor;	Ig kappa chain V-II region RPMI 6410; Flags: Precursor;	14.7	78	0	9.9	4.4	5.5	0.15	2	2	1	2			57_1/3, 71_1/2
Automated	Undepleted	None	1	151	68	75	P05546	sw:HEP2_HUMAN	HEP2	3053	SERPIND1	RecName: Full=Heparin cofactor 2; AltName: Full=Heparin cofactor II; Short=HC-II; AltName: Full=Protease inhibitor leuserpin 2; Short=HLS2; Flags: Precursor;	Heparin cofactor 2; AltName: Full=Heparin cofactor II; Short	57	77	0	10.5	4.6	5.9	0.048	2	2	0	3
Automated	Undepleted	None	1	151	69	76	O43866	sw:CD5L_HUMAN	CD5L	922	CD5L	RecName: Full=CD5 antigen-like; AltName: Full=SP-alpha; AltName: Full=CT-2; AltName: Full=IgM-associated peptide; Flags: Precursor;	CD5 antigen-like; AltName: Full=SP-alpha; AltName: Full=CT-2	38	71	0	12.6	7.2	5.4	0.112	2	2	0	4
Automated	Undepleted	None	1	151	70	77	P01621	sw:KV303_HUMAN	KV303	-	-	RecName: Full=Ig kappa chain V-III region NG9; Flags: Precursor; Fragment;	Ig kappa chain V-III region NG9; Flags: Precursor; Fragment;	10.7	76	0	10.9	4.4	6.5	0.31	2	2	1	2			49_1/4
Automated	Undepleted	None	1	151	72	80	P01591	sw:IGJ_HUMAN	IGJ	3512	IGJ	RecName: Full=Immunoglobulin J chain;	Immunoglobulin J chain;	15.6	61	0	15.6	3.9	11.6	0.197	2	2	0	2
Automated	Undepleted	None	1	151	73	81	P04208	sw:LV106_HUMAN	LV106	-	-	RecName: Full=Ig lambda chain V-I region WAH;	Ig lambda chain V-I region WAH;	11.7	73	0	11.9	4.4	7.5	0.22	2	2	1	2
Automated	Undepleted	None	1	151	75	83	P01781	sw:HV320_HUMAN	HV320	-	-	RecName: Full=Ig heavy chain V-III region GAL;	Ig heavy chain V-III region GAL;	12.7	66	0	14.8	4.1	10.7	0.155	2	2	1	2			51_1/4, 59_1/3, 61_1/3, 78_1/2
Automated	Undepleted	None	1	151	76	84	P08697	sw:A2AP_HUMAN	A2AP	5345	SERPINF2	RecName: Full=Alpha-2-antiplasmin; Short=Alpha-2-AP; AltName: Full=Alpha-2-plasmin inhibitor; Short=Alpha-2-PI; Flags: Precursor;	Alpha-2-antiplasmin; Short=Alpha-2-AP; AltName: Full=Alpha-2	54.5	74	0	11.8	5.1	6.7	0.061	2	2	0	3
Automated	Undepleted	None	1	151	77	85	P05155	sw:IC1_HUMAN	IC1	710	SERPING1	RecName: Full=Plasma protease C1 inhibitor; Short=C1 Inh; Short=C1Inh; AltName: Full=C1 esterase inhibitor; AltName: Full=C1-inhibiting factor; Flags: Precursor;	Plasma protease C1 inhibitor; Short=C1 Inh; Short=C1Inh; Alt	55.1	62	0	15.4	6.9	8.4	0.044	2	2	0	4
Automated	Undepleted	None	1	151	79	88	P02753	sw:RET4_HUMAN	RET4	5950	RBP4	RecName: Full=Retinol-binding protein 4; AltName: Full=Plasma retinol-binding protein; Short=PRBP; Short=RBP; Contains: RecName: Full=Plasma retinol-binding protein(1-182); Contains: RecName: Full=Plasma retinol-binding protein(1-181); Contains: RecName: Full=Plasma retinol-binding protein(1-179); Contains: RecName: Full=Plasma retinol-binding protein(1-176); Flags: Precursor;	Retinol-binding protein 4; AltName: Full=Plasma retinol-bind	23	69	0	13.2	5.8	7.4	0.174	2	2	0	3
Automated	Undepleted	None	1	151	80	89	P25311	sw:ZA2G_HUMAN	ZA2G	563	AZGP1	RecName: Full=Zinc-alpha-2-glycoprotein; AltName: Full=Zn-alpha-2-glycoprotein; Short=Zn-alpha-2-GP; Flags: Precursor;	Zinc-alpha-2-glycoprotein; AltName: Full=Zn-alpha-2-glycopro	33.8	59	0	20.2	7.5	12.7	0.112	2	2	0	4
Automated	Undepleted	None	1	151	81	91	P01594	sw:KV102_HUMAN	KV102	652694	LOC652694	RecName: Full=Ig kappa chain V-I region AU;	Ig kappa chain V-I region AU;	11.9	70	0	12.6	2.3	10.4	0.167	2	1	1	1
Automated	Undepleted	None	1	151	81	90	P01593	sw:KV101_HUMAN	KV101	100128009	LOC100128009	RecName: Full=Ig kappa chain V-I region AG;	Ig kappa chain V-I region AG;	12	71	0	12.6	2.2	10.4	0.167	2	1	1	1			83_1/1
Automated	Undepleted	None	1	151	81	92	P01599	sw:KV107_HUMAN	KV107	-	-	RecName: Full=Ig kappa chain V-I region Gal;	Ig kappa chain V-I region Gal;	11.8	71	0	12.4	2	10.4	0.167	2	1	1	1
Automated	Undepleted	None	1	151	82	99	P01715	sw:LV401_HUMAN	LV401	-	-	RecName: Full=Ig lambda chain V-IV region Bau;	Ig lambda chain V-IV region Bau;	11.3	91	0	6.2	2.2	4	0.075	3	1	0	1
Automated	Undepleted	None	1	151	83	100	P01597	sw:KV105_HUMAN	KV105	-	-	RecName: Full=Ig kappa chain V-I region DEE;	Ig kappa chain V-I region DEE;	11.6	65	0	14.8	4.4	10.4	0.167	2	1	0	2			81_1/1
Automated	Undepleted	None	1	151	84	101	P09871	sw:C1S_HUMAN	C1S	716	C1S	RecName: Full=Complement C1s subcomponent; EC=3.4.21.42; AltName: Full=C1 esterase; Contains: RecName: Full=Complement C1s subcomponent heavy chain; Contains: RecName: Full=Complement C1s subcomponent light chain; Flags: Precursor;	Complement C1s subcomponent; EC=3.4.21.42; AltName: Full=C1	76.6	93	0	5.7	1.3	4.5	0.016	2	1	0	1
Automated	Undepleted	None	1	152	1	1	P02768	sw:ALBU_HUMAN	ALBU	213	ALB	RecName: Full=Serum albumin; Flags: Precursor;	Serum albumin; Flags: Precursor;	69.3	1	0	675.6	199.1	476.4	0.88	481	69	0	72
Automated	Undepleted	None	1	152	2	2	P01024	sw:CO3_HUMAN	CO3	718	C3	RecName: Full=Complement C3; AltName: Full=C3 and PZP-like alpha-2-macroglobulin domain-containing protein 1; Contains: RecName: Full=Complement C3 beta chain; Contains: RecName: Full=Complement C3 alpha chain; Contains: RecName: Full=C3a anaphylatoxin; Contains: RecName: Full=Complement C3b alphaprime chain; Contains: RecName: Full=Complement C3c alphaprime chain fragment 1; Contains: RecName: F…	Complement C3; AltName: Full=C3 and PZP-like alpha-2-macrogl	187	3	0	426.2	166.1	260.1	0.434	67	57	0	72
Automated	Undepleted	None	1	152	3	3	P02787	sw:TRFE_HUMAN	TRFE	7018	TF	RecName: Full=Serotransferrin; Short=Transferrin; AltName: Full=Siderophilin; AltName: Full=Beta-1 metal-binding globulin; Flags: Precursor;	Serotransferrin; Short=Transferrin; AltName: Full=Siderophil	77	2	0	478.6	146.6	332	0.778	117	54	0	56
Automated	Undepleted	None	1	152	4	4	P01023	sw:A2MG_HUMAN	A2MG	2	A2M	RecName: Full=Alpha-2-macroglobulin; Short=Alpha-2-M; AltName: Full=C3 and PZP-like alpha-2-macroglobulin domain-containing protein 5; Flags: Precursor;	Alpha-2-macroglobulin; Short=Alpha-2-M; AltName: Full=C3 and	163.2	4	0	311	115.2	195.8	0.386	57	42	5	50	39
Automated	Undepleted	None	1	152	5	5	P0C0L4	sw:CO4A_HUMAN	CO4A	720	C4A	RecName: Full=Complement C4-A; AltName: Full=Acidic complement C4; AltName: Full=C3 and PZP-like alpha-2-macroglobulin domain-containing protein 2; Contains: RecName: Full=Complement C4 beta chain; Contains: RecName: Full=Complement C4-A alpha chain; Contains: RecName: Full=C4a anaphylatoxin; Contains: RecName: Full=C4b-A; Contains: RecName: Full=C4d-A; Contains: RecName: Full=Complement C4 gamma…	Complement C4-A; AltName: Full=Acidic complement C4; AltName	192.6	6	0	181	54.6	126.3	0.216	32	26	26	28
Automated	Undepleted	None	1	152	5	6	P0C0L5	sw:CO4B_HUMAN	CO4B	721	C4B	RecName: Full=Complement C4-B; AltName: Full=Basic complement C4; AltName: Full=C3 and PZP-like alpha-2-macroglobulin domain-containing protein 3; Contains: RecName: Full=Complement C4 beta chain; Contains: RecName: Full=Complement C4-B alpha chain; Contains: RecName: Full=C4a anaphylatoxin; Contains: RecName: Full=C4b-B; Contains: RecName: Full=C4d-B; Contains: RecName: Full=Complement C4 gamma …	Complement C4-B; AltName: Full=Basic complement C4; AltName:	192.7	6	0	181	54.6	126.3	0.216	32	26	26	28
Automated	Undepleted	None	1	152	6	7	P01009	sw:A1AT_HUMAN	A1AT	5265	SERPINA1	RecName: Full=Alpha-1-antitrypsin; AltName: Full=Alpha-1 protease inhibitor; AltName: Full=Alpha-1-antiproteinase; Contains: RecName: Full=Short peptide from AAT; Short=SPAAT; Flags: Precursor;	Alpha-1-antitrypsin; AltName: Full=Alpha-1 protease inhibito	46.7	7	0	174.1	61.1	113	0.598	47	24	0	24
Automated	Undepleted	None	1	152	7	8	P02647	sw:APOA1_HUMAN	APOA1	335	APOA1	RecName: Full=Apolipoprotein A-I; Short=Apo-AI; Short=ApoA-I; Contains: RecName: Full=Apolipoprotein A-I(1-242); Flags: Precursor;	Apolipoprotein A-I; Short=Apo-AI; Short=ApoA-I; Contains: Re	30.7	5	0	193.9	71.1	122.8	0.61	35	22	0	27
Automated	Undepleted	None	1	152	8	9	P00738	sw:HPT_HUMAN	HPT	3240	HP	RecName: Full=Haptoglobin; Contains: RecName: Full=Haptoglobin alpha chain; Contains: RecName: Full=Haptoglobin beta chain; Flags: Precursor;	Haptoglobin; Contains: RecName: Full=Haptoglobin alpha chain	45.2	8	0	153.5	58.3	95.3	0.458	28	20	11	23			20_11/12
Automated	Undepleted	None	1	152	9	10	P02675	sw:FIBB_HUMAN	FIBB	2244	FGB	RecName: Full=Fibrinogen beta chain; Contains: RecName: Full=Fibrinopeptide B; Flags: Precursor;	Fibrinogen beta chain; Contains: RecName: Full=Fibrinopeptid	55.9	9	0	136.8	54	82.7	0.499	27	19	0	23
Automated	Undepleted	None	1	152	10	11	P02671	sw:FIBA_HUMAN	FIBA	2243	FGA	RecName: Full=Fibrinogen alpha chain; Contains: RecName: Full=Fibrinopeptide A; Flags: Precursor;	Fibrinogen alpha chain; Contains: RecName: Full=Fibrinopepti	94.9	12	0	118.7	46.3	72.4	0.215	32	19	0	22
Automated	Undepleted	None	1	152	11	12	P02774	sw:VTDB_HUMAN	VTDB	2638	GC	RecName: Full=Vitamin D-binding protein; Short=DBP; Short=VDB; AltName: Full=Group-specific component; AltName: Full=Gc-globulin; Flags: Precursor;	Vitamin D-binding protein; Short=DBP; Short=VDB; AltName: Fu	52.9	13	0	113.7	41.3	72.4	0.479	25	16	0	18
Automated	Undepleted	None	1	152	12	13	P02790	sw:HEMO_HUMAN	HEMO	3263	HPX	RecName: Full=Hemopexin; AltName: Full=Beta-1B-glycoprotein; Flags: Precursor;	Hemopexin; AltName: Full=Beta-1B-glycoprotein; Flags: Precur	51.6	15	0	107.3	39.9	67.4	0.437	24	16	0	17
Automated	Undepleted	None	1	152	13	14	P02679	sw:FIBG_HUMAN	FIBG	2266	FGG	RecName: Full=Fibrinogen gamma chain; Flags: Precursor;	Fibrinogen gamma chain; Flags: Precursor;	51.5	11	0	124.5	39.1	85.4	0.459	26	16	0	17
Automated	Undepleted	None	1	152	14	15	P01876	sw:IGHA1_HUMAN	IGHA1	3493	IGHA1	RecName: Full=Ig alpha-1 chain C region;	Ig alpha-1 chain C region;	37.6	16	0	98.8	41.4	57.5	0.564	35	15	9	16	26
Automated	Undepleted	None	1	152	15	16	P01860	sw:IGHG3_HUMAN	IGHG3	3502	IGHG3	RecName: Full=Ig gamma-3 chain C region; AltName: Full=Heavy chain disease protein; AltName: Full=HDC;	Ig gamma-3 chain C region; AltName: Full=Heavy chain disease	41.2	14	0	108.3	39.9	68.4	0.443	35	14	7	16			17_6/14, 22_4/11, 23_6/10
Automated	Undepleted	None	1	152	16	17	P01871	sw:IGHM_HUMAN	IGHM	3507	IGHM	RecName: Full=Ig mu chain C region;	Ig mu chain C region;	49.3	18	0	98.3	52.1	46.2	0.343	19	14	8	21	28
Automated	Undepleted	None	1	152	17	18	P01857	sw:IGHG1_HUMAN	IGHG1	3500	IGHG1	RecName: Full=Ig gamma-1 chain C region;	Ig gamma-1 chain C region;	36.1	10	0	133	40.4	92.6	0.576	41	14	8	16			15_6/14, 22_4/11, 23_6/10
Automated	Undepleted	None	1	152	18	19	P04217	sw:A1BG_HUMAN	A1BG	1	A1BG	RecName: Full=Alpha-1B-glycoprotein; AltName: Full=Alpha-1-B glycoprotein; Flags: Precursor;	Alpha-1B-glycoprotein; AltName: Full=Alpha-1-B glycoprotein;	54.2	19	0	92.8	35.1	57.7	0.366	13	13	0	15
Automated	Undepleted	None	1	152	19	20	P08603	sw:CFAH_HUMAN	CFAH	3075	CFH	RecName: Full=Complement factor H; AltName: Full=H factor 1; Flags: Precursor;	Complement factor H; AltName: Full=H factor 1; Flags: Precur	139	24	0	77	27.7	49.3	0.148	13	13	1	15
Automated	Undepleted	None	1	152	20	21	P00739	sw:HPTR_HUMAN	HPTR	3250	HPR	RecName: Full=Haptoglobin-related protein; Flags: Precursor;	Haptoglobin-related protein; Flags: Precursor;	39	20	0	88	32.8	55.2	0.284	13	12	11	14			8_11/20
Automated	Undepleted	None	1	152	21	22	P00450	sw:CERU_HUMAN	CERU	1356	CP	RecName: Full=Ceruloplasmin; EC=1.16.3.1; AltName: Full=Ferroxidase; Flags: Precursor;	Ceruloplasmin; EC=1.16.3.1; AltName: Full=Ferroxidase; Flags	122.1	25	0	75.3	22.1	53.2	0.157	14	12	0	12
Automated	Undepleted	None	1	152	22	23	P01859	sw:IGHG2_HUMAN	IGHG2	3501	IGHG2	RecName: Full=Ig gamma-2 chain C region;	Ig gamma-2 chain C region;	35.9	21	0	86.7	31.9	54.8	0.451	37	11	6	13			15_4/14, 17_4/14, 23_5/10
Automated	Undepleted	None	1	152	23	24	P01861	sw:IGHG4_HUMAN	IGHG4	3503	IGHG4	RecName: Full=Ig gamma-4 chain C region;	Ig gamma-4 chain C region;	35.9	24	0	77	26.3	50.7	0.413	29	10	8	11			15_6/14, 17_6/14, 22_5/11
Automated	Undepleted	None	1	152	24	25	P01842	sw:LAC_HUMAN	LAC	3535	IGL@	RecName: Full=Ig lambda chain C regions;	Ig lambda chain C regions;	11.2	17	0	98.8	28.6	70.2	0.943	29	10	0	10
Automated	Undepleted	None	1	152	25	26	P01834	sw:IGKC_HUMAN	IGKC	3514	IGKC	RecName: Full=Ig kappa chain C region;	Ig kappa chain C region;	11.6	22	0	85.4	29	56.4	0.925	36	9	0	10
Automated	Undepleted	None	1	152	27	28	P02765	sw:FETUA_HUMAN	FETUA	197	AHSG	RecName: Full=Alpha-2-HS-glycoprotein; AltName: Full=Ba-alpha-2-glycoprotein; AltName: Full=Alpha-2-Z-globulin; AltName: Full=Fetuin-A; Contains: RecName: Full=Alpha-2-HS-glycoprotein chain A; Contains: RecName: Full=Alpha-2-HS-glycoprotein chain B; Flags: Precursor;	Alpha-2-HS-glycoprotein; AltName: Full=Ba-alpha-2-glycoprote	39.3	27	0	58.4	24.1	34.3	0.387	14	9	0	10
Automated	Undepleted	None	1	152	29	30	P10909	sw:CLUS_HUMAN	CLUS	1191	CLU	RecName: Full=Clusterin; AltName: Full=Complement-associated protein SP-40,40; AltName: Full=Complement cytolysis inhibitor; Short=CLI; AltName: Full=NA1/NA2; AltName: Full=Apolipoprotein J; Short=Apo-J; AltName: Full=Testosterone-repressed prostate message 2; Short=TRPM-2; AltName: Full=Ku70-binding protein 1; AltName: Full=Aging-associated gene 4 protein; Contains: RecName: Full=Clusterin beta …	Clusterin; AltName: Full=Complement-associated protein SP-40	52.4	33	0	48.2	16	32.2	0.232	8	8	0	8
Automated	Undepleted	None	1	152	30	31	P00751	sw:CFAB_HUMAN	CFAB	629	CFB	RecName: Full=Complement factor B; EC=3.4.21.47; AltName: Full=C3/C5 convertase; AltName: Full=Properdin factor B; AltName: Full=Glycine-rich beta glycoprotein; Short=GBG; AltName: Full=PBF2; Contains: RecName: Full=Complement factor B Ba fragment; Contains: RecName: Full=Complement factor B Bb fragment; Flags: Precursor;	Complement factor B; EC=3.4.21.47; AltName: Full=C3/C5 conve	85.5	30	0	50.8	16.3	34.5	0.14	8	8	0	9
Automated	Undepleted	None	1	152	31	32	P02749	sw:APOH_HUMAN	APOH	350	APOH	RecName: Full=Beta-2-glycoprotein 1; AltName: Full=Beta-2-glycoprotein I; Short=Beta(2)GPI; Short=B2GPI; AltName: Full=Apolipoprotein H; Short=Apo-H; AltName: Full=Activated protein C-binding protein; AltName: Full=APC inhibitor; AltName: Full=Anticardiolipin cofactor; Flags: Precursor;	Beta-2-glycoprotein 1; AltName: Full=Beta-2-glycoprotein I;	38.3	28	0	58	19.3	38.7	0.336	11	8	0	9
Automated	Undepleted	None	1	152	32	33	P19823	sw:ITIH2_HUMAN	ITIH2	3698	ITIH2	RecName: Full=Inter-alpha-trypsin inhibitor heavy chain H2; Short=Inter-alpha-inhibitor heavy chain 2; Short=ITI heavy chain H2; AltName: Full=Inter-alpha-trypsin inhibitor complex component II; AltName: Full=Serum-derived hyaluronan-associated protein; Short=SHAP; Flags: Precursor;	Inter-alpha-trypsin inhibitor heavy chain H2; Short=Inter-al	106.4	35	0	39.9	20.2	19.8	0.103	7	7	0	11
Automated	Undepleted	None	1	152	33	34	Q14624	sw:ITIH4_HUMAN	ITIH4	3700	ITIH4	RecName: Full=Inter-alpha-trypsin inhibitor heavy chain H4; Short=Inter-alpha-inhibitor heavy chain 4; Short=ITI heavy chain H4; AltName: Full=Inter-alpha-trypsin inhibitor family heavy chain-related protein; Short=IHRP; AltName: Full=Plasma kallikrein sensitive glycoprotein 120; Short=PK-120; Short=GP120; Contains: RecName: Full=70 kDa inter-alpha-trypsin inhibitor heavy chain H4; Contains: RecN…	Inter-alpha-trypsin inhibitor heavy chain H4; Short=Inter-al	103.2	29	0	51.3	15.8	35.5	0.104	6	6	0	9
Automated	Undepleted	None	1	152	34	35	P02766	sw:TTHY_HUMAN	TTHY	7276	TTR	RecName: Full=Transthyretin; AltName: Full=Prealbumin; AltName: Full=TBPA; AltName: Full=TTR; AltName: Full=ATTR; Flags: Precursor;	Transthyretin; AltName: Full=Prealbumin; AltName: Full=TBPA;	15.9	26	0	64	20.6	43.4	0.687	12	6	0	8
Automated	Undepleted	None	1	152	35	36	P01008	sw:ANT3_HUMAN	ANT3	462	SERPINC1	RecName: Full=Antithrombin-III; Short=ATIII; Flags: Precursor;	Antithrombin-III; Short=ATIII; Flags: Precursor;	52.6	38	0	33.1	15.4	17.6	0.172	7	6	0	8
Automated	Undepleted	None	1	152	36	37	P19827	sw:ITIH1_HUMAN	ITIH1	3697	ITIH1	RecName: Full=Inter-alpha-trypsin inhibitor heavy chain H1; Short=Inter-alpha-inhibitor heavy chain 1; Short=ITI heavy chain H1; AltName: Full=Inter-alpha-trypsin inhibitor complex component III; AltName: Full=Serum-derived hyaluronan-associated protein; Short=SHAP; Flags: Precursor;	Inter-alpha-trypsin inhibitor heavy chain H1; Short=Inter-al	101.3	36	0	37.4	9.8	27.5	0.083	5	5	0	6
Automated	Undepleted	None	1	152	37	38	P02652	sw:APOA2_HUMAN	APOA2	336	APOA2	RecName: Full=Apolipoprotein A-II; Short=Apo-AII; Short=ApoA-II; Contains: RecName: Full=Apolipoprotein A-II(1-76); Flags: Precursor;	Apolipoprotein A-II; Short=Apo-AII; Short=ApoA-II; Contains:	11.1	35	0	39.9	15.4	24.5	0.46	7	5	0	6
Automated	Undepleted	None	1	152	38	39	P01011	sw:AACT_HUMAN	AACT	12	SERPINA3	RecName: Full=Alpha-1-antichymotrypsin; Short=ACT; AltName: Full=Cell growth-inhibiting gene 24/25 protein; Contains: RecName: Full=Alpha-1-antichymotrypsin His-Pro-less; Flags: Precursor;	Alpha-1-antichymotrypsin; Short=ACT; AltName: Full=Cell grow	47.6	32	0	49.2	9.4	39.8	0.118	5	5	0	5
Automated	Undepleted	None	1	152	40	41	P02763	sw:A1AG1_HUMAN	A1AG1	5004	ORM1	RecName: Full=Alpha-1-acid glycoprotein 1; Short=AGP 1; AltName: Full=Orosomucoid-1; Short=OMD 1; Flags: Precursor;	Alpha-1-acid glycoprotein 1; Short=AGP 1; AltName: Full=Oros	23.5	31	0	50.4	13.6	36.8	0.279	7	5	2	6			53_2/3
Automated	Undepleted	None	1	152	41	42	P35542	sw:SAA4_HUMAN	SAA4	6291	SAA4	RecName: Full=Serum amyloid A-4 protein; AltName: Full=Constitutively expressed serum amyloid A protein; Short=C-SAA; Flags: Precursor;	Serum amyloid A-4 protein; AltName: Full=Constitutively expr	14.8	47	0	22.1	9	13.2	0.331	4	4	0	4
Automated	Undepleted	None	1	152	43	45	P01620	sw:KV302_HUMAN	KV302	-	-	RecName: Full=Ig kappa chain V-III region SIE;	Ig kappa chain V-III region SIE;	11.7	37	0	33.3	9.9	23.4	0.459	5	4	4	4	50		42_3/4
Automated	Undepleted	None	1	152	44	47	P00747	sw:PLMN_HUMAN	PLMN	5340	PLG	RecName: Full=Plasminogen; EC=3.4.21.7; Contains: RecName: Full=Plasmin heavy chain A; Contains: RecName: Full=Activation peptide; Contains: RecName: Full=Angiostatin; Contains: RecName: Full=Plasmin heavy chain A, short form; Contains: RecName: Full=Plasmin light chain B; Flags: Precursor;	Plasminogen; EC=3.4.21.7; Contains: RecName: Full=Plasmin he	90.5	44	0	23.3	11.7	11.6	0.064	4	4	0	7
Automated	Undepleted	None	1	152	45	48	P01042	sw:KNG1_HUMAN	KNG1	3827	KNG1	RecName: Full=Kininogen-1; AltName: Full=High molecular weight kininogen; Short=HMWK; AltName: Full=Williams-Fitzgerald-Flaujeac factor; AltName: Full=Fitzgerald factor; AltName: Full=Alpha-2-thiol proteinase inhibitor; Contains: RecName: Full=Kininogen-1 heavy chain; Contains: RecName: Full=Bradykinin; AltName: Full=Kallidin I; Contains: RecName: Full=Lysyl-bradykinin; AltName: Full=Kallidin II;…	Kininogen-1; AltName: Full=High molecular weight kininogen;	71.9	46	0	22.6	10.6	12	0.076	4	4	0	6
Automated	Undepleted	None	1	152	46	49	P00734	sw:THRB_HUMAN	THRB	2147	F2	RecName: Full=Prothrombin; EC=3.4.21.5; AltName: Full=Coagulation factor II; Contains: RecName: Full=Activation peptide fragment 1; Contains: RecName: Full=Activation peptide fragment 2; Contains: RecName: Full=Thrombin light chain; Contains: RecName: Full=Thrombin heavy chain; Flags: Precursor;	Prothrombin; EC=3.4.21.5; AltName: Full=Coagulation factor I	70	56	0	16.6	6.3	10.3	0.079	3	3	0	4
Automated	Undepleted	None	1	152	47	50	P04004	sw:VTNC_HUMAN	VTNC	7448	VTN	RecName: Full=Vitronectin; AltName: Full=Serum-spreading factor; Short=S-protein; AltName: Full=V75; Contains: RecName: Full=Vitronectin V65 subunit; Contains: RecName: Full=Vitronectin V10 subunit; Contains: RecName: Full=Somatomedin-B; Flags: Precursor;	Vitronectin; AltName: Full=Serum-spreading factor; Short=S-p	54.3	42	0	24.7	5	19.8	0.096	4	3	0	3
Automated	Undepleted	None	1	152	48	51	bacsugp:XXXXX	bacsugp:XXXXX	sugp	-	-	(Identical to sw_vtr:TRYP_PIGx	sw_vtr:TRYP_PIGx	24.4	45	0	23.1	9.1	14	0.216	4	3	3	4
Automated	Undepleted	None	1	152	49	53	P01764	sw:HV303_HUMAN	HV303	28442	IGHV3-23	RecName: Full=Ig heavy chain V-III region VH26; Flags: Precursor;	Ig heavy chain V-III region VH26; Flags: Precursor;	12.6	43	0	24.2	7	17.2	0.222	3	3	1	3			68_1/2
Automated	Undepleted	None	1	152	51	56	P02760	sw:AMBP_HUMAN	AMBP	259	AMBP	RecName: Full=Protein AMBP; Contains: RecName: Full=Alpha-1-microglobulin; Short=Protein HC; AltName: Full=Complex-forming glycoprotein heterogeneous in charge; AltName: Full=Alpha-1 microglycoprotein; Contains: RecName: Full=Inter-alpha-trypsin inhibitor light chain; Short=ITI-LC; AltName: Full=Bikunin; AltName: Full=HI-30; AltName: Full=Uronic-acid-rich protein; AltName: Full=EDC1; Contains: Re…	Protein AMBP; Contains: RecName: Full=Alpha-1-microglobulin;	39	41	0	25.4	5.5	19.9	0.088	3	3	0	3
Automated	Undepleted	None	1	152	52	57	P01019	sw:ANGT_HUMAN	ANGT	183	AGT	RecName: Full=Angiotensinogen; AltName: Full=Serpin A8; Contains: RecName: Full=Angiotensin-1; AltName: Full=Angiotensin I; Short=Ang I; Contains: RecName: Full=Angiotensin-2; AltName: Full=Angiotensin II; Short=Ang II; Contains: RecName: Full=Angiotensin-3; AltName: Full=Angiotensin III; Short=Ang III; AltName: Full=Des-Asp[1]-angiotensin II; Flags: Precursor;	Angiotensinogen; AltName: Full=Serpin A8; Contains: RecName:	53.1	50	0	20.3	5.5	14.8	0.093	4	3	0	3
Automated	Undepleted	None	1	152	53	58	P19652	sw:A1AG2_HUMAN	A1AG2	5005	ORM2	RecName: Full=Alpha-1-acid glycoprotein 2; Short=AGP 2; AltName: Full=Orosomucoid-2; Short=OMD 2; Flags: Precursor;	Alpha-1-acid glycoprotein 2; Short=AGP 2; AltName: Full=Oros	23.6	48	0	21.8	10.7	11	0.159	3	3	2	5			40_2/5
Automated	Undepleted	None	1	152	54	59	P06727	sw:APOA4_HUMAN	APOA4	337	APOA4	RecName: Full=Apolipoprotein A-IV; Short=Apo-AIV; Short=ApoA-IV; Flags: Precursor;	Apolipoprotein A-IV; Short=Apo-AIV; Short=ApoA-IV; Flags: Pr	45.4	39	0	31.4	13.3	18.1	0.091	3	3	0	7
Automated	Undepleted	None	1	152	55	60	P25311	sw:ZA2G_HUMAN	ZA2G	563	AZGP1	RecName: Full=Zinc-alpha-2-glycoprotein; AltName: Full=Zn-alpha-2-glycoprotein; Short=Zn-alpha-2-GP; Flags: Precursor;	Zinc-alpha-2-glycoprotein; AltName: Full=Zn-alpha-2-glycopro	33.8	51	0	19.4	7.9	11.5	0.153	3	3	0	4
Automated	Undepleted	None	1	152	56	61	P80748	sw:LV302_HUMAN	LV302	-	-	RecName: Full=Ig lambda chain V-III region LOI;	Ig lambda chain V-III region LOI;	11.9	58	0	14.1	4.7	9.5	0.216	2	2	0	2
Automated	Undepleted	None	1	152	57	62	pfgp:18976415	pfgp:18976415	p:18	-	-	phosphoenolpyruvate synthase [Pyrococcus furiosus DSM 3638]	uvate synthase [Pyrococcus furiosus DSM 3638]	90.4	72	0	8.6	2.5	6.1	0.031	2	2	0	2
Automated	Undepleted	None	1	152	58	63	P01779	sw:HV318_HUMAN	HV318	-	-	RecName: Full=Ig heavy chain V-III region TUR;	Ig heavy chain V-III region TUR;	12.4	55	0	17.1	4.3	12.7	0.267	3	2	2	2	78		68_1/2
Automated	Undepleted	None	1	152	59	64	P02751	sw:FINC_HUMAN	FINC	2335	FN1	RecName: Full=Fibronectin; Short=FN; AltName: Full=Cold-insoluble globulin; Short=CIG; Contains: RecName: Full=Ugl-Y1; Contains: RecName: Full=Ugl-Y2; Contains: RecName: Full=Ugl-Y3; Flags: Precursor;	Fibronectin; Short=FN; AltName: Full=Cold-insoluble globulin	262.4	74	0	7	2	5	0.018	2	2	0	2
Automated	Undepleted	None	1	152	60	65	O43866	sw:CD5L_HUMAN	CD5L	922	CD5L	RecName: Full=CD5 antigen-like; AltName: Full=SP-alpha; AltName: Full=CT-2; AltName: Full=IgM-associated peptide; Flags: Precursor;	CD5 antigen-like; AltName: Full=SP-alpha; AltName: Full=CT-2	38	69	0	9.5	5.4	4.1	0.092	2	2	0	3
Automated	Undepleted	None	1	152	61	66	P05155	sw:IC1_HUMAN	IC1	710	SERPING1	RecName: Full=Plasma protease C1 inhibitor; Short=C1 Inh; Short=C1Inh; AltName: Full=C1 esterase inhibitor; AltName: Full=C1-inhibiting factor; Flags: Precursor;	Plasma protease C1 inhibitor; Short=C1 Inh; Short=C1Inh; Alt	55.1	54	0	17.4	7.2	10.1	0.066	2	2	0	4
Automated	Undepleted	None	1	152	62	67	P04433	sw:KV309_HUMAN	KV309	28876	IGKV3D-11	RecName: Full=Ig kappa chain V-III region VG; Flags: Precursor; Fragment;	Ig kappa chain V-III region VG; Flags: Precursor; Fragment;	12.5	63	0	12.1	4.6	7.5	0.261	2	2	0	2
Automated	Undepleted	None	1	152	63	68	P01621	sw:KV303_HUMAN	KV303	-	-	RecName: Full=Ig kappa chain V-III region NG9; Flags: Precursor; Fragment;	Ig kappa chain V-III region NG9; Flags: Precursor; Fragment;	10.7	64	0	11.6	4.6	7	0.31	2	2	1	2			42_1/4
Automated	Undepleted	None	1	152	64	69	P01597	sw:KV105_HUMAN	KV105	-	-	RecName: Full=Ig kappa chain V-I region DEE;	Ig kappa chain V-I region DEE;	11.6	60	0	13.3	4.6	8.7	0.222	3	2	0	2	76
Automated	Undepleted	None	1	152	65	70	P02743	sw:SAMP_HUMAN	SAMP	325	APCS	RecName: Full=Serum amyloid P-component; Short=SAP; AltName: Full=9.5S alpha-1-glycoprotein; Contains: RecName: Full=Serum amyloid P-component(1-203); Flags: Precursor;	Serum amyloid P-component; Short=SAP; AltName: Full=9.5S alp	25.4	62	0	12.3	6.2	6.1	0.094	2	2	0	3
Automated	Undepleted	None	1	152	66	73	P06309	sw:KV205_HUMAN	KV205	28299	IGKV1-5	RecName: Full=Ig kappa chain V-II region GM607; Flags: Precursor; Fragment;	Ig kappa chain V-II region GM607; Flags: Precursor; Fragment	12.6	66	0	10	4.7	5.3	0.171	2	2	2	2
Automated	Undepleted	None	1	152	66	71	P01614	sw:KV201_HUMAN	KV201	28916	IGKV2-40	RecName: Full=Ig kappa chain V-II region Cum;	Ig kappa chain V-II region Cum;	12.7	68	0	9.8	4.6	5.3	0.174	2	2	2	2
Automated	Undepleted	None	1	152	66	72	P01617	sw:KV204_HUMAN	KV204	440786	LOC440786	RecName: Full=Ig kappa chain V-II region TEW;	Ig kappa chain V-II region TEW;	12.3	61	0	12.7	7.4	5.3	0.177	2	2	2	3
Automated	Undepleted	None	1	152	67	74	P01625	sw:KV402_HUMAN	KV402	-	-	RecName: Full=Ig kappa chain V-IV region Len;	Ig kappa chain V-IV region Len;	12.6	49	0	20.7	4.6	16.1	0.237	5	2	1	2
Automated	Undepleted	None	1	152	69	76	Q9ULH1	sw:ASAP1_HUMAN	ASAP1	50807	ASAP1	RecName: Full=Arf-GAP with SH3 domain, ANK repeat and PH domain-containing protein 1; AltName: Full=130 kDa phosphatidylinositol 4,5-biphosphate-dependent ARF1 GTPase-activating protein; AltName: Full=PIP2-dependent ARF1 GAP; AltName: Full=ADP-ribosylation factor-directed GTPase-activating protein 1; Short=ARF GTPase-activating protein 1; AltName: Full=Development and differentiation-enhancing fa…	Arf-GAP with SH3 domain, ANK repeat and PH domain-containing	125.4	79	0	5.9	2.3	3.6	0.016	2	2	0	2
Automated	Undepleted	None	1	152	70	77	P06396	sw:GELS_HUMAN	GELS	2934	GSN	RecName: Full=Gelsolin; AltName: Full=Actin-depolymerizing factor; Short=ADF; AltName: Full=Brevin; AltName: Full=AGEL; Flags: Precursor;	Gelsolin; AltName: Full=Actin-depolymerizing factor; Short=A	85.6	59	0	14	4.4	9.7	0.029	2	2	0	3
Automated	Undepleted	None	1	152	71	78	P01766	sw:HV305_HUMAN	HV305	-	-	RecName: Full=Ig heavy chain V-III region BRO;	Ig heavy chain V-III region BRO;	13.2	53	0	17.7	4.4	13.3	0.25	4	2	2	2	80, 82
Automated	Undepleted	None	1	152	72	79	P04196	sw:HRG_HUMAN	HRG	3273	HRG	RecName: Full=Histidine-rich glycoprotein; AltName: Full=Histidine-proline-rich glycoprotein; Short=HPRG; Flags: Precursor;	Histidine-rich glycoprotein; AltName: Full=Histidine-proline	59.5	57	0	15.7	3.1	12.6	0.044	2	2	0	2
Automated	Undepleted	None	1	152	73	80	P04003	sw:C4BPA_HUMAN	C4BPA	722	C4BPA	RecName: Full=C4b-binding protein alpha chain; Short=C4bp; AltName: Full=Proline-rich protein; Short=PRP; Flags: Precursor;	C4b-binding protein alpha chain; Short=C4bp; AltName: Full=P	67	70	0	8.8	4.7	4.1	0.059	2	2	0	3
Automated	Undepleted	None	1	152	74	81	P08697	sw:A2AP_HUMAN	A2AP	5345	SERPINF2	RecName: Full=Alpha-2-antiplasmin; Short=Alpha-2-AP; AltName: Full=Alpha-2-plasmin inhibitor; Short=Alpha-2-PI; Flags: Precursor;	Alpha-2-antiplasmin; Short=Alpha-2-AP; AltName: Full=Alpha-2	54.5	67	0	9.9	5.3	4.6	0.073	2	2	0	3
Automated	Undepleted	None	1	152	75	82	pfgp:18977771	pfgp:18977771	p:18	-	-	putative ATPase, vanadate-sensitive [Pyrococcus furiosus DSM 3638]	e, vanadate-sensitive [Pyrococcus furiosus DSM 3638]	65.7	82	0	5.6	1.4	4.2	0.023	2	1	0	1
Automated	Undepleted	None	1	152	77	92	P01715	sw:LV401_HUMAN	LV401	-	-	RecName: Full=Ig lambda chain V-IV region Bau;	Ig lambda chain V-IV region Bau;	11.3	81	0	5.8	2.3	3.4	0.075	2	1	0	1
Automated	Undepleted	None	1	152	79	95	P01781	sw:HV320_HUMAN	HV320	-	-	RecName: Full=Ig heavy chain V-III region GAL;	Ig heavy chain V-III region GAL;	12.7	65	0	10.4	2	8.4	0.095	2	1	0	1
Automated	Undepleted	None	1	153	1	1	P02768	sw:ALBU_HUMAN	ALBU	213	ALB	RecName: Full=Serum albumin; Flags: Precursor;	Serum albumin; Flags: Precursor;	69.3	1	0	1698.5	193.4	1505.2	0.887	475	70	0	70
Automated	Undepleted	None	1	153	2	2	P01024	sw:CO3_HUMAN	CO3	718	C3	RecName: Full=Complement C3; AltName: Full=C3 and PZP-like alpha-2-macroglobulin domain-containing protein 1; Contains: RecName: Full=Complement C3 beta chain; Contains: RecName: Full=Complement C3 alpha chain; Contains: RecName: Full=C3a anaphylatoxin; Contains: RecName: Full=Complement C3b alphaprime chain; Contains: RecName: Full=Complement C3c alphaprime chain fragment 1; Contains: RecName: F…	Complement C3; AltName: Full=C3 and PZP-like alpha-2-macrogl	187	3	0	949.6	164.2	785.3	0.438	69	60	0	71
Automated	Undepleted	None	1	153	3	3	P02787	sw:TRFE_HUMAN	TRFE	7018	TF	RecName: Full=Serotransferrin; Short=Transferrin; AltName: Full=Siderophilin; AltName: Full=Beta-1 metal-binding globulin; Flags: Precursor;	Serotransferrin; Short=Transferrin; AltName: Full=Siderophil	77	2	0	1234.6	157	1077.6	0.769	122	56	0	59
Automated	Undepleted	None	1	153	4	4	P01023	sw:A2MG_HUMAN	A2MG	2	A2M	RecName: Full=Alpha-2-macroglobulin; Short=Alpha-2-M; AltName: Full=C3 and PZP-like alpha-2-macroglobulin domain-containing protein 5; Flags: Precursor;	Alpha-2-macroglobulin; Short=Alpha-2-M; AltName: Full=C3 and	163.2	4	0	707.2	118.7	588.5	0.446	65	48	7	51	32
Automated	Undepleted	None	1	153	5	5	P0C0L4	sw:CO4A_HUMAN	CO4A	720	C4A	RecName: Full=Complement C4-A; AltName: Full=Acidic complement C4; AltName: Full=C3 and PZP-like alpha-2-macroglobulin domain-containing protein 2; Contains: RecName: Full=Complement C4 beta chain; Contains: RecName: Full=Complement C4-A alpha chain; Contains: RecName: Full=C4a anaphylatoxin; Contains: RecName: Full=C4b-A; Contains: RecName: Full=C4d-A; Contains: RecName: Full=Complement C4 gamma…	Complement C4-A; AltName: Full=Acidic complement C4; AltName	192.6	5	0	475	62.3	412.8	0.224	37	29	29	31
Automated	Undepleted	None	1	153	5	6	P0C0L5	sw:CO4B_HUMAN	CO4B	721	C4B	RecName: Full=Complement C4-B; AltName: Full=Basic complement C4; AltName: Full=C3 and PZP-like alpha-2-macroglobulin domain-containing protein 3; Contains: RecName: Full=Complement C4 beta chain; Contains: RecName: Full=Complement C4-B alpha chain; Contains: RecName: Full=C4a anaphylatoxin; Contains: RecName: Full=C4b-B; Contains: RecName: Full=C4d-B; Contains: RecName: Full=Complement C4 gamma …	Complement C4-B; AltName: Full=Basic complement C4; AltName:	192.7	5	0	475	62.3	412.8	0.224	37	29	29	31
Automated	Undepleted	None	1	153	6	7	P01009	sw:A1AT_HUMAN	A1AT	5265	SERPINA1	RecName: Full=Alpha-1-antitrypsin; AltName: Full=Alpha-1 protease inhibitor; AltName: Full=Alpha-1-antiproteinase; Contains: RecName: Full=Short peptide from AAT; Short=SPAAT; Flags: Precursor;	Alpha-1-antitrypsin; AltName: Full=Alpha-1 protease inhibito	46.7	7	0	455.7	61.4	394.3	0.557	45	23	0	24
Automated	Undepleted	None	1	153	7	8	P02647	sw:APOA1_HUMAN	APOA1	335	APOA1	RecName: Full=Apolipoprotein A-I; Short=Apo-AI; Short=ApoA-I; Contains: RecName: Full=Apolipoprotein A-I(1-242); Flags: Precursor;	Apolipoprotein A-I; Short=Apo-AI; Short=ApoA-I; Contains: Re	30.7	6	0	464.3	71.5	392.8	0.581	36	21	0	27
Automated	Undepleted	None	1	153	8	9	P02675	sw:FIBB_HUMAN	FIBB	2244	FGB	RecName: Full=Fibrinogen beta chain; Contains: RecName: Full=Fibrinopeptide B; Flags: Precursor;	Fibrinogen beta chain; Contains: RecName: Full=Fibrinopeptid	55.9	13	0	249.8	51.6	198.2	0.509	24	21	0	22
Automated	Undepleted	None	1	153	9	10	P00738	sw:HPT_HUMAN	HPT	3240	HP	RecName: Full=Haptoglobin; Contains: RecName: Full=Haptoglobin alpha chain; Contains: RecName: Full=Haptoglobin beta chain; Flags: Precursor;	Haptoglobin; Contains: RecName: Full=Haptoglobin alpha chain	45.2	8	0	394.4	58.6	335.8	0.47	29	21	11	23	22
Automated	Undepleted	None	1	153	10	11	P02671	sw:FIBA_HUMAN	FIBA	2243	FGA	RecName: Full=Fibrinogen alpha chain; Contains: RecName: Full=Fibrinopeptide A; Flags: Precursor;	Fibrinogen alpha chain; Contains: RecName: Full=Fibrinopepti	94.9	11	0	268.2	54.4	213.8	0.238	32	20	0	25
Automated	Undepleted	None	1	153	11	12	P01871	sw:IGHM_HUMAN	IGHM	3507	IGHM	RecName: Full=Ig mu chain C region;	Ig mu chain C region;	49.3	22	0	185.5	49.4	136	0.376	23	16	11	20	21
Automated	Undepleted	None	1	153	12	13	P01857	sw:IGHG1_HUMAN	IGHG1	3500	IGHG1	RecName: Full=Ig gamma-1 chain C region;	Ig gamma-1 chain C region;	36.1	9	0	365.5	43.7	321.9	0.624	44	16	8	17			15_6/15, 19_4/12, 23_6/10
Automated	Undepleted	None	1	153	13	14	P02790	sw:HEMO_HUMAN	HEMO	3263	HPX	RecName: Full=Hemopexin; AltName: Full=Beta-1B-glycoprotein; Flags: Precursor;	Hemopexin; AltName: Full=Beta-1B-glycoprotein; Flags: Precur	51.6	16	0	213.5	37.3	176.2	0.439	23	16	0	16
Automated	Undepleted	None	1	153	14	15	P02679	sw:FIBG_HUMAN	FIBG	2266	FGG	RecName: Full=Fibrinogen gamma chain; Flags: Precursor;	Fibrinogen gamma chain; Flags: Precursor;	51.5	10	0	325.4	39.3	286	0.486	24	16	0	17
Automated	Undepleted	None	1	153	15	16	P01860	sw:IGHG3_HUMAN	IGHG3	3502	IGHG3	RecName: Full=Ig gamma-3 chain C region; AltName: Full=Heavy chain disease protein; AltName: Full=HDC;	Ig gamma-3 chain C region; AltName: Full=Heavy chain disease	41.2	12	0	253.4	40.1	213.3	0.485	33	15	8	16			12_6/16, 19_5/12, 23_6/10
Automated	Undepleted	None	1	153	16	17	P01876	sw:IGHA1_HUMAN	IGHA1	3493	IGHA1	RecName: Full=Ig alpha-1 chain C region;	Ig alpha-1 chain C region;	37.6	18	0	204.3	41.6	162.7	0.564	34	15	9	16	26
Automated	Undepleted	None	1	153	17	18	P02774	sw:VTDB_HUMAN	VTDB	2638	GC	RecName: Full=Vitamin D-binding protein; Short=DBP; Short=VDB; AltName: Full=Group-specific component; AltName: Full=Gc-globulin; Flags: Precursor;	Vitamin D-binding protein; Short=DBP; Short=VDB; AltName: Fu	52.9	15	0	216.4	36.1	180.3	0.373	22	14	0	16
Automated	Undepleted	None	1	153	18	19	P04217	sw:A1BG_HUMAN	A1BG	1	A1BG	RecName: Full=Alpha-1B-glycoprotein; AltName: Full=Alpha-1-B glycoprotein; Flags: Precursor;	Alpha-1B-glycoprotein; AltName: Full=Alpha-1-B glycoprotein;	54.2	20	0	201.5	35.3	166.2	0.356	15	13	0	15
Automated	Undepleted	None	1	153	19	20	P01859	sw:IGHG2_HUMAN	IGHG2	3501	IGHG2	RecName: Full=Ig gamma-2 chain C region;	Ig gamma-2 chain C region;	35.9	19	0	203.7	32	171.7	0.5	36	12	7	13			12_4/16, 15_5/15, 23_5/10
Automated	Undepleted	None	1	153	20	21	P00450	sw:CERU_HUMAN	CERU	1356	CP	RecName: Full=Ceruloplasmin; EC=1.16.3.1; AltName: Full=Ferroxidase; Flags: Precursor;	Ceruloplasmin; EC=1.16.3.1; AltName: Full=Ferroxidase; Flags	122.1	23	0	181.8	22.3	159.5	0.156	15	12	0	12
Automated	Undepleted	None	1	153	23	24	P01861	sw:IGHG4_HUMAN	IGHG4	3503	IGHG4	RecName: Full=Ig gamma-4 chain C region;	Ig gamma-4 chain C region;	35.9	17	0	204.7	26.4	178.3	0.413	25	10	8	11			12_6/16, 15_6/15, 19_5/12
Automated	Undepleted	None	1	153	24	25	P01842	sw:LAC_HUMAN	LAC	3535	IGL@	RecName: Full=Ig lambda chain C regions;	Ig lambda chain C regions;	11.2	14	0	239.7	28.7	211	0.943	30	10	0	10
Automated	Undepleted	None	1	153	25	26	P01834	sw:IGKC_HUMAN	IGKC	3514	IGKC	RecName: Full=Ig kappa chain C region;	Ig kappa chain C region;	11.6	21	0	195.7	25.6	170	0.887	34	9	0	9
Automated	Undepleted	None	1	153	27	28	P08603	sw:CFAH_HUMAN	CFAH	3075	CFH	RecName: Full=Complement factor H; AltName: Full=H factor 1; Flags: Precursor;	Complement factor H; AltName: Full=H factor 1; Flags: Precur	139	28	0	123.1	19.2	104	0.097	9	9	0	11
Automated	Undepleted	None	1	153	28	29	P02749	sw:APOH_HUMAN	APOH	350	APOH	RecName: Full=Beta-2-glycoprotein 1; AltName: Full=Beta-2-glycoprotein I; Short=Beta(2)GPI; Short=B2GPI; AltName: Full=Apolipoprotein H; Short=Apo-H; AltName: Full=Activated protein C-binding protein; AltName: Full=APC inhibitor; AltName: Full=Anticardiolipin cofactor; Flags: Precursor;	Beta-2-glycoprotein 1; AltName: Full=Beta-2-glycoprotein I;	38.3	25	0	150.3	19.5	130.8	0.336	11	9	0	9
Automated	Undepleted	None	1	153	29	30	P02765	sw:FETUA_HUMAN	FETUA	197	AHSG	RecName: Full=Alpha-2-HS-glycoprotein; AltName: Full=Ba-alpha-2-glycoprotein; AltName: Full=Alpha-2-Z-globulin; AltName: Full=Fetuin-A; Contains: RecName: Full=Alpha-2-HS-glycoprotein chain A; Contains: RecName: Full=Alpha-2-HS-glycoprotein chain B; Flags: Precursor;	Alpha-2-HS-glycoprotein; AltName: Full=Ba-alpha-2-glycoprote	39.3	31	0	105	24.2	80.8	0.368	13	8	0	10
Automated	Undepleted	None	1	153	30	31	P00751	sw:CFAB_HUMAN	CFAB	629	CFB	RecName: Full=Complement factor B; EC=3.4.21.47; AltName: Full=C3/C5 convertase; AltName: Full=Properdin factor B; AltName: Full=Glycine-rich beta glycoprotein; Short=GBG; AltName: Full=PBF2; Contains: RecName: Full=Complement factor B Ba fragment; Contains: RecName: Full=Complement factor B Bb fragment; Flags: Precursor;	Complement factor B; EC=3.4.21.47; AltName: Full=C3/C5 conve	85.5	29	0	113.8	18.6	95.2	0.136	8	8	0	10
Automated	Undepleted	None	1	153	31	32	P10909	sw:CLUS_HUMAN	CLUS	1191	CLU	RecName: Full=Clusterin; AltName: Full=Complement-associated protein SP-40,40; AltName: Full=Complement cytolysis inhibitor; Short=CLI; AltName: Full=NA1/NA2; AltName: Full=Apolipoprotein J; Short=Apo-J; AltName: Full=Testosterone-repressed prostate message 2; Short=TRPM-2; AltName: Full=Ku70-binding protein 1; AltName: Full=Aging-associated gene 4 protein; Contains: RecName: Full=Clusterin beta …	Clusterin; AltName: Full=Complement-associated protein SP-40	52.4	30	0	108.5	13.8	94.8	0.196	8	7	0	7
Automated	Undepleted	None	1	153	33	34	P19827	sw:ITIH1_HUMAN	ITIH1	3697	ITIH1	RecName: Full=Inter-alpha-trypsin inhibitor heavy chain H1; Short=Inter-alpha-inhibitor heavy chain 1; Short=ITI heavy chain H1; AltName: Full=Inter-alpha-trypsin inhibitor complex component III; AltName: Full=Serum-derived hyaluronan-associated protein; Short=SHAP; Flags: Precursor;	Inter-alpha-trypsin inhibitor heavy chain H1; Short=Inter-al	101.3	32	0	104.8	9.9	94.9	0.098	6	6	0	6
Automated	Undepleted	None	1	153	34	35	P02766	sw:TTHY_HUMAN	TTHY	7276	TTR	RecName: Full=Transthyretin; AltName: Full=Prealbumin; AltName: Full=TBPA; AltName: Full=TTR; AltName: Full=ATTR; Flags: Precursor;	Transthyretin; AltName: Full=Prealbumin; AltName: Full=TBPA;	15.9	27	0	139.2	20.7	118.5	0.687	10	6	0	8
Automated	Undepleted	None	1	153	35	36	P19823	sw:ITIH2_HUMAN	ITIH2	3698	ITIH2	RecName: Full=Inter-alpha-trypsin inhibitor heavy chain H2; Short=Inter-alpha-inhibitor heavy chain 2; Short=ITI heavy chain H2; AltName: Full=Inter-alpha-trypsin inhibitor complex component II; AltName: Full=Serum-derived hyaluronan-associated protein; Short=SHAP; Flags: Precursor;	Inter-alpha-trypsin inhibitor heavy chain H2; Short=Inter-al	106.4	48	0	53.2	15.9	37.2	0.095	6	6	0	9
Automated	Undepleted	None	1	153	36	37	P01011	sw:AACT_HUMAN	AACT	12	SERPINA3	RecName: Full=Alpha-1-antichymotrypsin; Short=ACT; AltName: Full=Cell growth-inhibiting gene 24/25 protein; Contains: RecName: Full=Alpha-1-antichymotrypsin His-Pro-less; Flags: Precursor;	Alpha-1-antichymotrypsin; Short=ACT; AltName: Full=Cell grow	47.6	24	0	175.6	11.8	163.8	0.163	6	6	0	6
Automated	Undepleted	None	1	153	37	38	P02652	sw:APOA2_HUMAN	APOA2	336	APOA2	RecName: Full=Apolipoprotein A-II; Short=Apo-AII; Short=ApoA-II; Contains: RecName: Full=Apolipoprotein A-II(1-76); Flags: Precursor;	Apolipoprotein A-II; Short=Apo-AII; Short=ApoA-II; Contains:	11.1	33	0	98.7	18.6	80.2	0.69	8	6	0	7
Automated	Undepleted	None	1	153	38	39	P01042	sw:KNG1_HUMAN	KNG1	3827	KNG1	RecName: Full=Kininogen-1; AltName: Full=High molecular weight kininogen; Short=HMWK; AltName: Full=Williams-Fitzgerald-Flaujeac factor; AltName: Full=Fitzgerald factor; AltName: Full=Alpha-2-thiol proteinase inhibitor; Contains: RecName: Full=Kininogen-1 heavy chain; Contains: RecName: Full=Bradykinin; AltName: Full=Kallidin I; Contains: RecName: Full=Lysyl-bradykinin; AltName: Full=Kallidin II;…	Kininogen-1; AltName: Full=High molecular weight kininogen;	71.9	47	0	53.3	15.1	38.2	0.096	6	6	0	8
Automated	Undepleted	None	1	153	39	40	P01008	sw:ANT3_HUMAN	ANT3	462	SERPINC1	RecName: Full=Antithrombin-III; Short=ATIII; Flags: Precursor;	Antithrombin-III; Short=ATIII; Flags: Precursor;	52.6	39	0	65	15.6	49.4	0.17	7	6	0	8
Automated	Undepleted	None	1	153	40	41	P02763	sw:A1AG1_HUMAN	A1AG1	5004	ORM1	RecName: Full=Alpha-1-acid glycoprotein 1; Short=AGP 1; AltName: Full=Orosomucoid-1; Short=OMD 1; Flags: Precursor;	Alpha-1-acid glycoprotein 1; Short=AGP 1; AltName: Full=Oros	23.5	26	0	141.7	13.7	128	0.279	9	6	2	6	68
Automated	Undepleted	None	1	153	41	42	P05155	sw:IC1_HUMAN	IC1	710	SERPING1	RecName: Full=Plasma protease C1 inhibitor; Short=C1 Inh; Short=C1Inh; AltName: Full=C1 esterase inhibitor; AltName: Full=C1-inhibiting factor; Flags: Precursor;	Plasma protease C1 inhibitor; Short=C1 Inh; Short=C1Inh; Alt	55.1	44	0	56.4	9.5	46.9	0.122	5	5	0	5
Automated	Undepleted	None	1	153	42	43	P01620	sw:KV302_HUMAN	KV302	-	-	RecName: Full=Ig kappa chain V-III region SIE;	Ig kappa chain V-III region SIE;	11.7	36	0	86.3	9.9	76.3	0.459	5	4	4	4	49, 52
Automated	Undepleted	None	1	153	43	45	P01764	sw:HV303_HUMAN	HV303	28442	IGHV3-23	RecName: Full=Ig heavy chain V-III region VH26; Flags: Precursor;	Ig heavy chain V-III region VH26; Flags: Precursor;	12.6	37	0	78.6	9.8	68.8	0.282	4	4	2	4			54_2/3, 57_1/3, 58_1/3, 71_1/2
Automated	Undepleted	None	1	153	44	46	bacsugp:XXXXX	bacsugp:XXXXX	sugp	-	-	(Identical to sw_vtr:TRYP_PIGx	sw_vtr:TRYP_PIGx	24.4	49	0	48.3	9.2	39.2	0.251	5	4	4	4
Automated	Undepleted	None	1	153	45	48	P00747	sw:PLMN_HUMAN	PLMN	5340	PLG	RecName: Full=Plasminogen; EC=3.4.21.7; Contains: RecName: Full=Plasmin heavy chain A; Contains: RecName: Full=Activation peptide; Contains: RecName: Full=Angiostatin; Contains: RecName: Full=Plasmin heavy chain A, short form; Contains: RecName: Full=Plasmin light chain B; Flags: Precursor;	Plasminogen; EC=3.4.21.7; Contains: RecName: Full=Plasmin he	90.5	55	0	37.1	6	31.1	0.047	4	4	1	4
Automated	Undepleted	None	1	153	46	49	Q14624	sw:ITIH4_HUMAN	ITIH4	3700	ITIH4	RecName: Full=Inter-alpha-trypsin inhibitor heavy chain H4; Short=Inter-alpha-inhibitor heavy chain 4; Short=ITI heavy chain H4; AltName: Full=Inter-alpha-trypsin inhibitor family heavy chain-related protein; Short=IHRP; AltName: Full=Plasma kallikrein sensitive glycoprotein 120; Short=PK-120; Short=GP120; Contains: RecName: Full=70 kDa inter-alpha-trypsin inhibitor heavy chain H4; Contains: RecN…	Inter-alpha-trypsin inhibitor heavy chain H4; Short=Inter-al	103.2	34	0	92.1	7.8	84.3	0.047	4	4	0	5
Automated	Undepleted	None	1	153	47	50	P35542	sw:SAA4_HUMAN	SAA4	6291	SAA4	RecName: Full=Serum amyloid A-4 protein; AltName: Full=Constitutively expressed serum amyloid A protein; Short=C-SAA; Flags: Precursor;	Serum amyloid A-4 protein; AltName: Full=Constitutively expr	14.8	52	0	44.3	9	35.2	0.215	3	3	0	4
Automated	Undepleted	None	1	153	48	51	P04004	sw:VTNC_HUMAN	VTNC	7448	VTN	RecName: Full=Vitronectin; AltName: Full=Serum-spreading factor; Short=S-protein; AltName: Full=V75; Contains: RecName: Full=Vitronectin V65 subunit; Contains: RecName: Full=Vitronectin V10 subunit; Contains: RecName: Full=Somatomedin-B; Flags: Precursor;	Vitronectin; AltName: Full=Serum-spreading factor; Short=S-p	54.3	46	0	54.2	5	49.2	0.096	4	3	0	3
Automated	Undepleted	None	1	153	50	54	O43866	sw:CD5L_HUMAN	CD5L	922	CD5L	RecName: Full=CD5 antigen-like; AltName: Full=SP-alpha; AltName: Full=CT-2; AltName: Full=IgM-associated peptide; Flags: Precursor;	CD5 antigen-like; AltName: Full=SP-alpha; AltName: Full=CT-2	38	65	0	20.6	5.4	15.2	0.133	3	3	0	3
Automated	Undepleted	None	1	153	51	55	P01617	sw:KV204_HUMAN	KV204	440786	LOC440786	RecName: Full=Ig kappa chain V-II region TEW;	Ig kappa chain V-II region TEW;	12.3	57	0	27.2	7.4	19.7	0.389	3	3	2	3	65
Automated	Undepleted	None	1	153	53	58	P02760	sw:AMBP_HUMAN	AMBP	259	AMBP	RecName: Full=Protein AMBP; Contains: RecName: Full=Alpha-1-microglobulin; Short=Protein HC; AltName: Full=Complex-forming glycoprotein heterogeneous in charge; AltName: Full=Alpha-1 microglycoprotein; Contains: RecName: Full=Inter-alpha-trypsin inhibitor light chain; Short=ITI-LC; AltName: Full=Bikunin; AltName: Full=HI-30; AltName: Full=Uronic-acid-rich protein; AltName: Full=EDC1; Contains: Re…	Protein AMBP; Contains: RecName: Full=Alpha-1-microglobulin;	39	38	0	76.6	5.5	71	0.088	4	3	0	3
Automated	Undepleted	None	1	153	54	59	P01765	sw:HV304_HUMAN	HV304	-	-	RecName: Full=Ig heavy chain V-III region TIL;	Ig heavy chain V-III region TIL;	12.3	41	0	62.5	7	55.6	0.322	5	3	3	3	77		43_2/4, 57_1/3, 58_1/3, 71_1/2
Automated	Undepleted	None	1	153	55	60	P02743	sw:SAMP_HUMAN	SAMP	325	APCS	RecName: Full=Serum amyloid P-component; Short=SAP; AltName: Full=9.5S alpha-1-glycoprotein; Contains: RecName: Full=Serum amyloid P-component(1-203); Flags: Precursor;	Serum amyloid P-component; Short=SAP; AltName: Full=9.5S alp	25.4	54	0	38.3	6.2	32.1	0.139	3	3	0	3
Automated	Undepleted	None	1	153	56	61	P01019	sw:ANGT_HUMAN	ANGT	183	AGT	RecName: Full=Angiotensinogen; AltName: Full=Serpin A8; Contains: RecName: Full=Angiotensin-1; AltName: Full=Angiotensin I; Short=Ang I; Contains: RecName: Full=Angiotensin-2; AltName: Full=Angiotensin II; Short=Ang II; Contains: RecName: Full=Angiotensin-3; AltName: Full=Angiotensin III; Short=Ang III; AltName: Full=Des-Asp[1]-angiotensin II; Flags: Precursor;	Angiotensinogen; AltName: Full=Serpin A8; Contains: RecName:	53.1	51	0	48	5.5	42.5	0.093	4	3	0	3
Automated	Undepleted	None	1	153	57	62	P01781	sw:HV320_HUMAN	HV320	-	-	RecName: Full=Ig heavy chain V-III region GAL;	Ig heavy chain V-III region GAL;	12.7	40	0	62.9	6.8	56	0.233	4	3	1	3			43_1/4, 54_1/3, 58_1/3, 71_1/2
Automated	Undepleted	None	1	153	58	63	P01766	sw:HV305_HUMAN	HV305	-	-	RecName: Full=Ig heavy chain V-III region BRO;	Ig heavy chain V-III region BRO;	13.2	35	0	86.4	7.1	79.4	0.308	5	3	3	3	71, 81		43_1/4, 54_1/3, 57_1/3
Automated	Undepleted	None	1	153	59	64	P25311	sw:ZA2G_HUMAN	ZA2G	563	AZGP1	RecName: Full=Zinc-alpha-2-glycoprotein; AltName: Full=Zn-alpha-2-glycoprotein; Short=Zn-alpha-2-GP; Flags: Precursor;	Zinc-alpha-2-glycoprotein; AltName: Full=Zn-alpha-2-glycopro	33.8	45	0	55.5	7.9	47.6	0.146	3	3	1	4
Automated	Undepleted	None	1	153	60	65	P00734	sw:THRB_HUMAN	THRB	2147	F2	RecName: Full=Prothrombin; EC=3.4.21.5; AltName: Full=Coagulation factor II; Contains: RecName: Full=Activation peptide fragment 1; Contains: RecName: Full=Activation peptide fragment 2; Contains: RecName: Full=Thrombin light chain; Contains: RecName: Full=Thrombin heavy chain; Flags: Precursor;	Prothrombin; EC=3.4.21.5; AltName: Full=Coagulation factor I	70	64	0	21.4	4.5	16.9	0.058	2	2	0	3
Automated	Undepleted	None	1	153	61	66	P80748	sw:LV302_HUMAN	LV302	-	-	RecName: Full=Ig lambda chain V-III region LOI;	Ig lambda chain V-III region LOI;	11.9	53	0	39.9	4.7	35.2	0.216	3	2	0	2
Automated	Undepleted	None	1	153	62	67	P10643	sw:CO7_HUMAN	CO7	730	C7	RecName: Full=Complement component C7; Flags: Precursor;	Complement component C7; Flags: Precursor;	93.4	80	0	11.2	2.7	8.5	0.03	2	2	0	2
Automated	Undepleted	None	1	153	63	68	P02753	sw:RET4_HUMAN	RET4	5950	RBP4	RecName: Full=Retinol-binding protein 4; AltName: Full=Plasma retinol-binding protein; Short=PRBP; Short=RBP; Contains: RecName: Full=Plasma retinol-binding protein(1-182); Contains: RecName: Full=Plasma retinol-binding protein(1-181); Contains: RecName: Full=Plasma retinol-binding protein(1-179); Contains: RecName: Full=Plasma retinol-binding protein(1-176); Flags: Precursor;	Retinol-binding protein 4; AltName: Full=Plasma retinol-bind	23	69	0	18.3	6	12.2	0.1	2	2	0	3
Automated	Undepleted	None	1	153	64	69	P02656	sw:APOC3_HUMAN	APOC3	345	APOC3	RecName: Full=Apolipoprotein C-III; Short=Apo-CIII; Short=ApoC-III; Flags: Precursor;	Apolipoprotein C-III; Short=Apo-CIII; Short=ApoC-III; Flags:	10.8	78	0	12.1	4.5	7.7	0.343	2	2	0	2
Automated	Undepleted	None	1	153	66	72	P01625	sw:KV402_HUMAN	KV402	-	-	RecName: Full=Ig kappa chain V-IV region Len;	Ig kappa chain V-IV region Len;	12.6	42	0	62.4	4.6	57.7	0.237	4	2	1	2
Automated	Undepleted	None	1	153	67	73	P04208	sw:LV106_HUMAN	LV106	-	-	RecName: Full=Ig lambda chain V-I region WAH;	Ig lambda chain V-I region WAH;	11.7	72	0	16.2	4.6	11.7	0.22	2	2	1	2
Automated	Undepleted	None	1	153	69	75	P02751	sw:FINC_HUMAN	FINC	2335	FN1	RecName: Full=Fibronectin; Short=FN; AltName: Full=Cold-insoluble globulin; Short=CIG; Contains: RecName: Full=Ugl-Y1; Contains: RecName: Full=Ugl-Y2; Contains: RecName: Full=Ugl-Y3; Flags: Precursor;	Fibronectin; Short=FN; AltName: Full=Cold-insoluble globulin	262.4	92	0	7	2	5	0.013	2	2	0	2
Automated	Undepleted	None	1	153	70	76	P06727	sw:APOA4_HUMAN	APOA4	337	APOA4	RecName: Full=Apolipoprotein A-IV; Short=Apo-AIV; Short=ApoA-IV; Flags: Precursor;	Apolipoprotein A-IV; Short=Apo-AIV; Short=ApoA-IV; Flags: Pr	45.4	43	0	61.2	6.9	54.3	0.058	2	2	0	4
Automated	Undepleted	None	1	153	72	79	P06396	sw:GELS_HUMAN	GELS	2934	GSN	RecName: Full=Gelsolin; AltName: Full=Actin-depolymerizing factor; Short=ADF; AltName: Full=Brevin; AltName: Full=AGEL; Flags: Precursor;	Gelsolin; AltName: Full=Actin-depolymerizing factor; Short=A	85.6	56	0	36.8	6.2	30.6	0.029	2	2	0	4
Automated	Undepleted	None	1	153	73	80	P04196	sw:HRG_HUMAN	HRG	3273	HRG	RecName: Full=Histidine-rich glycoprotein; AltName: Full=Histidine-proline-rich glycoprotein; Short=HPRG; Flags: Precursor;	Histidine-rich glycoprotein; AltName: Full=Histidine-proline	59.5	50	0	48.3	3.2	45.1	0.044	2	2	0	2
Automated	Undepleted	None	1	153	74	81	P09871	sw:C1S_HUMAN	C1S	716	C1S	RecName: Full=Complement C1s subcomponent; EC=3.4.21.42; AltName: Full=C1 esterase; Contains: RecName: Full=Complement C1s subcomponent heavy chain; Contains: RecName: Full=Complement C1s subcomponent light chain; Flags: Precursor;	Complement C1s subcomponent; EC=3.4.21.42; AltName: Full=C1	76.6	61	0	23.6	3	20.6	0.039	2	2	0	2
Automated	Undepleted	None	1	153	75	82	P08697	sw:A2AP_HUMAN	A2AP	5345	SERPINF2	RecName: Full=Alpha-2-antiplasmin; Short=Alpha-2-AP; AltName: Full=Alpha-2-plasmin inhibitor; Short=Alpha-2-PI; Flags: Precursor;	Alpha-2-antiplasmin; Short=Alpha-2-AP; AltName: Full=Alpha-2	54.5	79	0	11.7	5.4	6.3	0.073	2	2	0	3
Automated	Undepleted	None	1	153	76	83	P01715	sw:LV401_HUMAN	LV401	-	-	RecName: Full=Ig lambda chain V-IV region Bau;	Ig lambda chain V-IV region Bau;	11.3	82	0	10	2.3	7.7	0.075	2	1	0	1
Automated	Undepleted	None	1	153	78	87	P01717	sw:LV403_HUMAN	LV403	-	-	RecName: Full=Ig lambda chain V-IV region Hil;	Ig lambda chain V-IV region Hil;	11.5	60	0	25	2.3	22.8	0.178	2	1	0	1
Automated	Undepleted	None	1	153	84	89	P12643	sw:BMP2_HUMAN	BMP2	650	BMP2	RecName: Full=Bone morphogenetic protein 2; Short=BMP-2; AltName: Full=BMP-2A; Flags: Precursor;	Bone morphogenetic protein 2; Short=BMP-2; AltName: Full=BMP	44.7	111	7.9	3.1	1.5	1.6	0.04	2	1	0	1
Automated	Undepleted	None	1	154	1	1	P02768	sw:ALBU_HUMAN	ALBU	213	ALB	RecName: Full=Serum albumin; Flags: Precursor;	Serum albumin; Flags: Precursor;	69.3	1	0	825.5	194.8	630.7	0.888	486	70	0	70
Automated	Undepleted	None	1	154	2	2	P01024	sw:CO3_HUMAN	CO3	718	C3	RecName: Full=Complement C3; AltName: Full=C3 and PZP-like alpha-2-macroglobulin domain-containing protein 1; Contains: RecName: Full=Complement C3 beta chain; Contains: RecName: Full=Complement C3 alpha chain; Contains: RecName: Full=C3a anaphylatoxin; Contains: RecName: Full=Complement C3b alphaprime chain; Contains: RecName: Full=Complement C3c alphaprime chain fragment 1; Contains: RecName: F…	Complement C3; AltName: Full=C3 and PZP-like alpha-2-macrogl	187	3	0	534	154.4	379.6	0.43	69	59	0	67
Automated	Undepleted	None	1	154	3	3	P02787	sw:TRFE_HUMAN	TRFE	7018	TF	RecName: Full=Serotransferrin; Short=Transferrin; AltName: Full=Siderophilin; AltName: Full=Beta-1 metal-binding globulin; Flags: Precursor;	Serotransferrin; Short=Transferrin; AltName: Full=Siderophil	77	2	0	614.2	148.5	465.6	0.754	116	55	0	56
Automated	Undepleted	None	1	154	4	4	P01023	sw:A2MG_HUMAN	A2MG	2	A2M	RecName: Full=Alpha-2-macroglobulin; Short=Alpha-2-M; AltName: Full=C3 and PZP-like alpha-2-macroglobulin domain-containing protein 5; Flags: Precursor;	Alpha-2-macroglobulin; Short=Alpha-2-M; AltName: Full=C3 and	163.2	4	0	378.4	116.9	261.5	0.404	59	45	5	50	40
Automated	Undepleted	None	1	154	5	5	P0C0L4	sw:CO4A_HUMAN	CO4A	720	C4A	RecName: Full=Complement C4-A; AltName: Full=Acidic complement C4; AltName: Full=C3 and PZP-like alpha-2-macroglobulin domain-containing protein 2; Contains: RecName: Full=Complement C4 beta chain; Contains: RecName: Full=Complement C4-A alpha chain; Contains: RecName: Full=C4a anaphylatoxin; Contains: RecName: Full=C4b-A; Contains: RecName: Full=C4d-A; Contains: RecName: Full=Complement C4 gamma…	Complement C4-A; AltName: Full=Acidic complement C4; AltName	192.6	7	0	192.4	50.8	141.6	0.178	32	24	24	26
Automated	Undepleted	None	1	154	5	6	P0C0L5	sw:CO4B_HUMAN	CO4B	721	C4B	RecName: Full=Complement C4-B; AltName: Full=Basic complement C4; AltName: Full=C3 and PZP-like alpha-2-macroglobulin domain-containing protein 3; Contains: RecName: Full=Complement C4 beta chain; Contains: RecName: Full=Complement C4-B alpha chain; Contains: RecName: Full=C4a anaphylatoxin; Contains: RecName: Full=C4b-B; Contains: RecName: Full=C4d-B; Contains: RecName: Full=Complement C4 gamma …	Complement C4-B; AltName: Full=Basic complement C4; AltName:	192.7	7	0	192.4	50.8	141.6	0.178	32	24	24	26
Automated	Undepleted	None	1	154	6	7	P02647	sw:APOA1_HUMAN	APOA1	335	APOA1	RecName: Full=Apolipoprotein A-I; Short=Apo-AI; Short=ApoA-I; Contains: RecName: Full=Apolipoprotein A-I(1-242); Flags: Precursor;	Apolipoprotein A-I; Short=Apo-AI; Short=ApoA-I; Contains: Re	30.7	5	0	256.6	68.8	187.8	0.678	37	23	0	26
Automated	Undepleted	None	1	154	7	8	P02675	sw:FIBB_HUMAN	FIBB	2244	FGB	RecName: Full=Fibrinogen beta chain; Contains: RecName: Full=Fibrinopeptide B; Flags: Precursor;	Fibrinogen beta chain; Contains: RecName: Full=Fibrinopeptid	55.9	9	0	188	57.7	130.4	0.497	26	22	0	24
Automated	Undepleted	None	1	154	8	9	P02671	sw:FIBA_HUMAN	FIBA	2243	FGA	RecName: Full=Fibrinogen alpha chain; Contains: RecName: Full=Fibrinopeptide A; Flags: Precursor;	Fibrinogen alpha chain; Contains: RecName: Full=Fibrinopepti	94.9	11	0	168	52.2	115.8	0.264	36	22	0	24
Automated	Undepleted	None	1	154	9	10	P01009	sw:A1AT_HUMAN	A1AT	5265	SERPINA1	RecName: Full=Alpha-1-antitrypsin; AltName: Full=Alpha-1 protease inhibitor; AltName: Full=Alpha-1-antiproteinase; Contains: RecName: Full=Short peptide from AAT; Short=SPAAT; Flags: Precursor;	Alpha-1-antitrypsin; AltName: Full=Alpha-1 protease inhibito	46.7	6	0	207.2	55.8	151.4	0.522	43	21	0	22
Automated	Undepleted	None	1	154	10	11	P00738	sw:HPT_HUMAN	HPT	3240	HP	RecName: Full=Haptoglobin; Contains: RecName: Full=Haptoglobin alpha chain; Contains: RecName: Full=Haptoglobin beta chain; Flags: Precursor;	Haptoglobin; Contains: RecName: Full=Haptoglobin alpha chain	45.2	8	0	192	56	136	0.436	31	20	12	22	19
Automated	Undepleted	None	1	154	11	12	P01871	sw:IGHM_HUMAN	IGHM	3507	IGHM	RecName: Full=Ig mu chain C region;	Ig mu chain C region;	49.3	15	0	124	52.8	71.2	0.405	25	17	11	21	20
Automated	Undepleted	None	1	154	12	13	P01857	sw:IGHG1_HUMAN	IGHG1	3500	IGHG1	RecName: Full=Ig gamma-1 chain C region;	Ig gamma-1 chain C region;	36.1	10	0	176.4	41	135.5	0.624	40	15	8	16			16_6/14, 21_4/11, 24_6/9
Automated	Undepleted	None	1	154	13	14	P02774	sw:VTDB_HUMAN	VTDB	2638	GC	RecName: Full=Vitamin D-binding protein; Short=DBP; Short=VDB; AltName: Full=Group-specific component; AltName: Full=Gc-globulin; Flags: Precursor;	Vitamin D-binding protein; Short=DBP; Short=VDB; AltName: Fu	52.9	16	0	118.1	41.9	76.2	0.416	21	15	0	18
Automated	Undepleted	None	1	154	14	15	P02790	sw:HEMO_HUMAN	HEMO	3263	HPX	RecName: Full=Hemopexin; AltName: Full=Beta-1B-glycoprotein; Flags: Precursor;	Hemopexin; AltName: Full=Beta-1B-glycoprotein; Flags: Precur	51.6	19	0	108.4	37.6	70.7	0.346	23	15	0	16
Automated	Undepleted	None	1	154	15	16	P01876	sw:IGHA1_HUMAN	IGHA1	3493	IGHA1	RecName: Full=Ig alpha-1 chain C region;	Ig alpha-1 chain C region;	37.6	18	0	108.6	38.8	69.8	0.569	33	15	9	15	27
Automated	Undepleted	None	1	154	16	17	P01860	sw:IGHG3_HUMAN	IGHG3	3502	IGHG3	RecName: Full=Ig gamma-3 chain C region; AltName: Full=Heavy chain disease protein; AltName: Full=HDC;	Ig gamma-3 chain C region; AltName: Full=Heavy chain disease	41.2	13	0	134.7	40.4	94.3	0.443	34	14	7	16			12_6/15, 21_4/11, 24_6/9
Automated	Undepleted	None	1	154	17	18	P04217	sw:A1BG_HUMAN	A1BG	1	A1BG	RecName: Full=Alpha-1B-glycoprotein; AltName: Full=Alpha-1-B glycoprotein; Flags: Precursor;	Alpha-1B-glycoprotein; AltName: Full=Alpha-1-B glycoprotein;	54.2	20	0	101.1	32.8	68.3	0.372	15	14	0	14
Automated	Undepleted	None	1	154	18	19	P02679	sw:FIBG_HUMAN	FIBG	2266	FGG	RecName: Full=Fibrinogen gamma chain; Flags: Precursor;	Fibrinogen gamma chain; Flags: Precursor;	51.5	12	0	160.1	36.9	123.2	0.439	22	14	0	16
Automated	Undepleted	None	1	154	21	22	P01859	sw:IGHG2_HUMAN	IGHG2	3501	IGHG2	RecName: Full=Ig gamma-2 chain C region;	Ig gamma-2 chain C region;	35.9	17	0	112.2	35.3	77	0.451	34	11	6	14			12_4/15, 16_4/14, 24_5/9
Automated	Undepleted	None	1	154	22	23	P00450	sw:CERU_HUMAN	CERU	1356	CP	RecName: Full=Ceruloplasmin; EC=1.16.3.1; AltName: Full=Ferroxidase; Flags: Precursor;	Ceruloplasmin; EC=1.16.3.1; AltName: Full=Ferroxidase; Flags	122.1	23	0	81.2	20.3	60.9	0.134	13	11	0	11
Automated	Undepleted	None	1	154	23	24	P01842	sw:LAC_HUMAN	LAC	3535	IGL@	RecName: Full=Ig lambda chain C regions;	Ig lambda chain C regions;	11.2	14	0	127.4	28.9	98.5	0.943	28	10	0	10
Automated	Undepleted	None	1	154	24	25	P01861	sw:IGHG4_HUMAN	IGHG4	3503	IGHG4	RecName: Full=Ig gamma-4 chain C region;	Ig gamma-4 chain C region;	35.9	22	0	92.3	23.8	68.5	0.33	27	9	8	10			12_6/15, 16_6/14, 21_5/11
Automated	Undepleted	None	1	154	25	26	P19823	sw:ITIH2_HUMAN	ITIH2	3698	ITIH2	RecName: Full=Inter-alpha-trypsin inhibitor heavy chain H2; Short=Inter-alpha-inhibitor heavy chain 2; Short=ITI heavy chain H2; AltName: Full=Inter-alpha-trypsin inhibitor complex component II; AltName: Full=Serum-derived hyaluronan-associated protein; Short=SHAP; Flags: Precursor;	Inter-alpha-trypsin inhibitor heavy chain H2; Short=Inter-al	106.4	34	0	48.6	18.3	30.3	0.133	9	9	0	10
Automated	Undepleted	None	1	154	26	27	P08603	sw:CFAH_HUMAN	CFAH	3075	CFH	RecName: Full=Complement factor H; AltName: Full=H factor 1; Flags: Precursor;	Complement factor H; AltName: Full=H factor 1; Flags: Precur	139	25	0	79	17.2	61.7	0.089	9	9	1	10
Automated	Undepleted	None	1	154	28	29	P01834	sw:IGKC_HUMAN	IGKC	3514	IGKC	RecName: Full=Ig kappa chain C region;	Ig kappa chain C region;	11.6	21	0	93.9	25.8	68.1	0.887	34	8	0	9
Automated	Undepleted	None	1	154	29	30	P10909	sw:CLUS_HUMAN	CLUS	1191	CLU	RecName: Full=Clusterin; AltName: Full=Complement-associated protein SP-40,40; AltName: Full=Complement cytolysis inhibitor; Short=CLI; AltName: Full=NA1/NA2; AltName: Full=Apolipoprotein J; Short=Apo-J; AltName: Full=Testosterone-repressed prostate message 2; Short=TRPM-2; AltName: Full=Ku70-binding protein 1; AltName: Full=Aging-associated gene 4 protein; Contains: RecName: Full=Clusterin beta …	Clusterin; AltName: Full=Complement-associated protein SP-40	52.4	29	0	56.8	18.7	38.1	0.232	9	8	0	9
Automated	Undepleted	None	1	154	30	31	P02749	sw:APOH_HUMAN	APOH	350	APOH	RecName: Full=Beta-2-glycoprotein 1; AltName: Full=Beta-2-glycoprotein I; Short=Beta(2)GPI; Short=B2GPI; AltName: Full=Apolipoprotein H; Short=Apo-H; AltName: Full=Activated protein C-binding protein; AltName: Full=APC inhibitor; AltName: Full=Anticardiolipin cofactor; Flags: Precursor;	Beta-2-glycoprotein 1; AltName: Full=Beta-2-glycoprotein I;	38.3	27	0	67.4	19.6	47.8	0.336	10	8	0	9
Automated	Undepleted	None	1	154	31	32	P01011	sw:AACT_HUMAN	AACT	12	SERPINA3	RecName: Full=Alpha-1-antichymotrypsin; Short=ACT; AltName: Full=Cell growth-inhibiting gene 24/25 protein; Contains: RecName: Full=Alpha-1-antichymotrypsin His-Pro-less; Flags: Precursor;	Alpha-1-antichymotrypsin; Short=ACT; AltName: Full=Cell grow	47.6	24	0	79.5	14.3	65.2	0.184	7	7	0	7
Automated	Undepleted	None	1	154	32	33	P02765	sw:FETUA_HUMAN	FETUA	197	AHSG	RecName: Full=Alpha-2-HS-glycoprotein; AltName: Full=Ba-alpha-2-glycoprotein; AltName: Full=Alpha-2-Z-globulin; AltName: Full=Fetuin-A; Contains: RecName: Full=Alpha-2-HS-glycoprotein chain A; Contains: RecName: Full=Alpha-2-HS-glycoprotein chain B; Flags: Precursor;	Alpha-2-HS-glycoprotein; AltName: Full=Ba-alpha-2-glycoprote	39.3	30	0	56.2	18.8	37.4	0.289	11	7	0	8
Automated	Undepleted	None	1	154	33	34	P02766	sw:TTHY_HUMAN	TTHY	7276	TTR	RecName: Full=Transthyretin; AltName: Full=Prealbumin; AltName: Full=TBPA; AltName: Full=TTR; AltName: Full=ATTR; Flags: Precursor;	Transthyretin; AltName: Full=Prealbumin; AltName: Full=TBPA;	15.9	26	0	76.6	20.9	55.7	0.687	10	6	0	8
Automated	Undepleted	None	1	154	34	35	P00751	sw:CFAB_HUMAN	CFAB	629	CFB	RecName: Full=Complement factor B; EC=3.4.21.47; AltName: Full=C3/C5 convertase; AltName: Full=Properdin factor B; AltName: Full=Glycine-rich beta glycoprotein; Short=GBG; AltName: Full=PBF2; Contains: RecName: Full=Complement factor B Ba fragment; Contains: RecName: Full=Complement factor B Bb fragment; Flags: Precursor;	Complement factor B; EC=3.4.21.47; AltName: Full=C3/C5 conve	85.5	31	0	55.7	12.2	43.5	0.096	6	6	0	7
Automated	Undepleted	None	1	154	35	36	P02763	sw:A1AG1_HUMAN	A1AG1	5004	ORM1	RecName: Full=Alpha-1-acid glycoprotein 1; Short=AGP 1; AltName: Full=Orosomucoid-1; Short=OMD 1; Flags: Precursor;	Alpha-1-acid glycoprotein 1; Short=AGP 1; AltName: Full=Oros	23.5	35	0	48.5	13.8	34.7	0.279	8	6	2	6			53_2/3
Automated	Undepleted	None	1	154	36	37	P05155	sw:IC1_HUMAN	IC1	710	SERPING1	RecName: Full=Plasma protease C1 inhibitor; Short=C1 Inh; Short=C1Inh; AltName: Full=C1 esterase inhibitor; AltName: Full=C1-inhibiting factor; Flags: Precursor;	Plasma protease C1 inhibitor; Short=C1 Inh; Short=C1Inh; Alt	55.1	42	0	32.6	9.6	23	0.122	5	5	0	5
Automated	Undepleted	None	1	154	37	38	P19827	sw:ITIH1_HUMAN	ITIH1	3697	ITIH1	RecName: Full=Inter-alpha-trypsin inhibitor heavy chain H1; Short=Inter-alpha-inhibitor heavy chain 1; Short=ITI heavy chain H1; AltName: Full=Inter-alpha-trypsin inhibitor complex component III; AltName: Full=Serum-derived hyaluronan-associated protein; Short=SHAP; Flags: Precursor;	Inter-alpha-trypsin inhibitor heavy chain H1; Short=Inter-al	101.3	32	0	54.6	8.1	46.6	0.077	5	5	0	5
Automated	Undepleted	None	1	154	38	39	P02652	sw:APOA2_HUMAN	APOA2	336	APOA2	RecName: Full=Apolipoprotein A-II; Short=Apo-AII; Short=ApoA-II; Contains: RecName: Full=Apolipoprotein A-II(1-76); Flags: Precursor;	Apolipoprotein A-II; Short=Apo-AII; Short=ApoA-II; Contains:	11.1	33	0	50.5	15.6	34.9	0.64	6	5	0	6
Automated	Undepleted	None	1	154	39	40	P01008	sw:ANT3_HUMAN	ANT3	462	SERPINC1	RecName: Full=Antithrombin-III; Short=ATIII; Flags: Precursor;	Antithrombin-III; Short=ATIII; Flags: Precursor;	52.6	37	0	41.5	18.1	23.4	0.142	6	5	0	9
Automated	Undepleted	None	1	154	41	42	P01042	sw:KNG1_HUMAN	KNG1	3827	KNG1	RecName: Full=Kininogen-1; AltName: Full=High molecular weight kininogen; Short=HMWK; AltName: Full=Williams-Fitzgerald-Flaujeac factor; AltName: Full=Fitzgerald factor; AltName: Full=Alpha-2-thiol proteinase inhibitor; Contains: RecName: Full=Kininogen-1 heavy chain; Contains: RecName: Full=Bradykinin; AltName: Full=Kallidin I; Contains: RecName: Full=Lysyl-bradykinin; AltName: Full=Kallidin II;…	Kininogen-1; AltName: Full=High molecular weight kininogen;	71.9	38	0	40.8	15.2	25.5	0.099	5	5	0	8
Automated	Undepleted	None	1	154	42	43	Q14624	sw:ITIH4_HUMAN	ITIH4	3700	ITIH4	RecName: Full=Inter-alpha-trypsin inhibitor heavy chain H4; Short=Inter-alpha-inhibitor heavy chain 4; Short=ITI heavy chain H4; AltName: Full=Inter-alpha-trypsin inhibitor family heavy chain-related protein; Short=IHRP; AltName: Full=Plasma kallikrein sensitive glycoprotein 120; Short=PK-120; Short=GP120; Contains: RecName: Full=70 kDa inter-alpha-trypsin inhibitor heavy chain H4; Contains: RecN…	Inter-alpha-trypsin inhibitor heavy chain H4; Short=Inter-al	103.2	28	0	62.2	9.8	52.3	0.054	5	5	0	6
Automated	Undepleted	None	1	154	43	44	P00734	sw:THRB_HUMAN	THRB	2147	F2	RecName: Full=Prothrombin; EC=3.4.21.5; AltName: Full=Coagulation factor II; Contains: RecName: Full=Activation peptide fragment 1; Contains: RecName: Full=Activation peptide fragment 2; Contains: RecName: Full=Thrombin light chain; Contains: RecName: Full=Thrombin heavy chain; Flags: Precursor;	Prothrombin; EC=3.4.21.5; AltName: Full=Coagulation factor I	70	46	0	28.6	10.5	18.1	0.103	4	4	0	6
Automated	Undepleted	None	1	154	44	45	bacsugp:XXXXX	bacsugp:XXXXX	sugp	-	-	(Identical to sw_vtr:TRYP_PIGx	sw_vtr:TRYP_PIGx	24.4	36	0	46.1	9.2	36.8	0.251	6	4	4	4
Automated	Undepleted	None	1	154	45	47	P35542	sw:SAA4_HUMAN	SAA4	6291	SAA4	RecName: Full=Serum amyloid A-4 protein; AltName: Full=Constitutively expressed serum amyloid A protein; Short=C-SAA; Flags: Precursor;	Serum amyloid A-4 protein; AltName: Full=Constitutively expr	14.8	56	0	20.9	6.5	14.3	0.246	3	3	0	3
Automated	Undepleted	None	1	154	46	48	P04004	sw:VTNC_HUMAN	VTNC	7448	VTN	RecName: Full=Vitronectin; AltName: Full=Serum-spreading factor; Short=S-protein; AltName: Full=V75; Contains: RecName: Full=Vitronectin V65 subunit; Contains: RecName: Full=Vitronectin V10 subunit; Contains: RecName: Full=Somatomedin-B; Flags: Precursor;	Vitronectin; AltName: Full=Serum-spreading factor; Short=S-p	54.3	41	0	38	9.2	28.8	0.096	4	3	0	5
Automated	Undepleted	None	1	154	47	49	P01625	sw:KV402_HUMAN	KV402	-	-	RecName: Full=Ig kappa chain V-IV region Len;	Ig kappa chain V-IV region Len;	12.6	49	0	25.4	7.4	18	0.368	5	3	2	3	59
Automated	Undepleted	None	1	154	48	50	P01620	sw:KV302_HUMAN	KV302	-	-	RecName: Full=Ig kappa chain V-III region SIE;	Ig kappa chain V-III region SIE;	11.7	39	0	39	7.2	31.8	0.394	5	3	3	3	62, 65
Automated	Undepleted	None	1	154	49	52	pfgp:18976415	pfgp:18976415	p:18	-	-	phosphoenolpyruvate synthase [Pyrococcus furiosus DSM 3638]	uvate synthase [Pyrococcus furiosus DSM 3638]	90.4	60	0	17	4.2	12.8	0.042	3	3	0	3
Automated	Undepleted	None	1	154	50	53	P06727	sw:APOA4_HUMAN	APOA4	337	APOA4	RecName: Full=Apolipoprotein A-IV; Short=Apo-AIV; Short=ApoA-IV; Flags: Precursor;	Apolipoprotein A-IV; Short=Apo-AIV; Short=ApoA-IV; Flags: Pr	45.4	40	0	38.3	11.3	27	0.101	3	3	0	6
Automated	Undepleted	None	1	154	52	55	P01019	sw:ANGT_HUMAN	ANGT	183	AGT	RecName: Full=Angiotensinogen; AltName: Full=Serpin A8; Contains: RecName: Full=Angiotensin-1; AltName: Full=Angiotensin I; Short=Ang I; Contains: RecName: Full=Angiotensin-2; AltName: Full=Angiotensin II; Short=Ang II; Contains: RecName: Full=Angiotensin-3; AltName: Full=Angiotensin III; Short=Ang III; AltName: Full=Des-Asp[1]-angiotensin II; Flags: Precursor;	Angiotensinogen; AltName: Full=Serpin A8; Contains: RecName:	53.1	51	0	23.8	5.6	18.2	0.093	4	3	0	3
Automated	Undepleted	None	1	154	53	56	P19652	sw:A1AG2_HUMAN	A1AG2	5005	ORM2	RecName: Full=Alpha-1-acid glycoprotein 2; Short=AGP 2; AltName: Full=Orosomucoid-2; Short=OMD 2; Flags: Precursor;	Alpha-1-acid glycoprotein 2; Short=AGP 2; AltName: Full=Oros	23.6	52	0	23.7	8.4	15.3	0.134	3	3	2	4			35_2/6
Automated	Undepleted	None	1	154	54	57	P01764	sw:HV303_HUMAN	HV303	28442	IGHV3-23	RecName: Full=Ig heavy chain V-III region VH26; Flags: Precursor;	Ig heavy chain V-III region VH26; Flags: Precursor;	12.6	45	0	29.1	7.1	21.9	0.282	3	3	2	3			51_2/3, 55_1/3, 56_1/3, 73_1/2
Automated	Undepleted	None	1	154	55	58	P01781	sw:HV320_HUMAN	HV320	-	-	RecName: Full=Ig heavy chain V-III region GAL;	Ig heavy chain V-III region GAL;	12.7	44	0	29.8	6.9	22.9	0.233	4	3	1	3			51_1/3, 54_1/3, 56_1/3, 73_1/2
Automated	Undepleted	None	1	154	56	59	P01766	sw:HV305_HUMAN	HV305	-	-	RecName: Full=Ig heavy chain V-III region BRO;	Ig heavy chain V-III region BRO;	13.2	47	0	27.1	7.1	20	0.308	5	3	3	3	73, 84		51_1/3, 54_1/3, 55_1/3
Automated	Undepleted	None	1	154	57	60	P00747	sw:PLMN_HUMAN	PLMN	5340	PLG	RecName: Full=Plasminogen; EC=3.4.21.7; Contains: RecName: Full=Plasmin heavy chain A; Contains: RecName: Full=Activation peptide; Contains: RecName: Full=Angiostatin; Contains: RecName: Full=Plasmin heavy chain A, short form; Contains: RecName: Full=Plasmin light chain B; Flags: Precursor;	Plasminogen; EC=3.4.21.7; Contains: RecName: Full=Plasmin he	90.5	71	0	10.3	4.3	6	0.03	3	3	1	3
Automated	Undepleted	None	1	154	58	61	P80748	sw:LV302_HUMAN	LV302	-	-	RecName: Full=Ig lambda chain V-III region LOI;	Ig lambda chain V-III region LOI;	11.9	57	0	18.6	4.8	13.9	0.216	3	2	0	2
Automated	Undepleted	None	1	154	61	65	P01779	sw:HV318_HUMAN	HV318	-	-	RecName: Full=Ig heavy chain V-III region TUR;	Ig heavy chain V-III region TUR;	12.4	55	0	21.8	4.4	17.4	0.267	3	2	2	2	79		51_1/3
Automated	Undepleted	None	1	154	63	68	P06310	sw:KV206_HUMAN	KV206	-	-	RecName: Full=Ig kappa chain V-II region RPMI 6410; Flags: Precursor;	Ig kappa chain V-II region RPMI 6410; Flags: Precursor;	14.7	69	0	10.8	4.6	6.1	0.15	2	2	1	2			66_1/2
Automated	Undepleted	None	1	154	64	69	P02743	sw:SAMP_HUMAN	SAMP	325	APCS	RecName: Full=Serum amyloid P-component; Short=SAP; AltName: Full=9.5S alpha-1-glycoprotein; Contains: RecName: Full=Serum amyloid P-component(1-203); Flags: Precursor;	Serum amyloid P-component; Short=SAP; AltName: Full=9.5S alp	25.4	63	0	13.4	6.3	7.1	0.094	2	2	0	3
Automated	Undepleted	None	1	154	66	74	P06309	sw:KV205_HUMAN	KV205	28299	IGKV1-5	RecName: Full=Ig kappa chain V-II region GM607; Flags: Precursor; Fragment;	Ig kappa chain V-II region GM607; Flags: Precursor; Fragment	12.6	66	0	12.2	4.8	7.4	0.171	2	2	2	2
Automated	Undepleted	None	1	154	66	72	P01614	sw:KV201_HUMAN	KV201	28916	IGKV2-40	RecName: Full=Ig kappa chain V-II region Cum;	Ig kappa chain V-II region Cum;	12.7	66	0	12	4.6	7.4	0.174	2	2	2	2			63_1/2
Automated	Undepleted	None	1	154	66	73	P01617	sw:KV204_HUMAN	KV204	440786	LOC440786	RecName: Full=Ig kappa chain V-II region TEW;	Ig kappa chain V-II region TEW;	12.3	66	0	12.2	4.8	7.4	0.177	2	2	2	2
Automated	Undepleted	None	1	154	67	75	P05090	sw:APOD_HUMAN	APOD	347	APOD	RecName: Full=Apolipoprotein D; Short=Apo-D; Short=ApoD; Flags: Precursor;	Apolipoprotein D; Short=Apo-D; Short=ApoD; Flags: Precursor;	21.2	64	0	12.9	4.2	8.7	0.153	2	2	0	2
Automated	Undepleted	None	1	154	68	76	P09871	sw:C1S_HUMAN	C1S	716	C1S	RecName: Full=Complement C1s subcomponent; EC=3.4.21.42; AltName: Full=C1 esterase; Contains: RecName: Full=Complement C1s subcomponent heavy chain; Contains: RecName: Full=Complement C1s subcomponent light chain; Flags: Precursor;	Complement C1s subcomponent; EC=3.4.21.42; AltName: Full=C1	76.6	67	0	11.9	3.1	8.8	0.032	2	2	0	2
Automated	Undepleted	None	1	154	69	77	P04208	sw:LV106_HUMAN	LV106	-	-	RecName: Full=Ig lambda chain V-I region WAH;	Ig lambda chain V-I region WAH;	11.7	72	0	10.3	4.6	5.6	0.22	2	2	1	2
Automated	Undepleted	None	1	154	70	78	P02751	sw:FINC_HUMAN	FINC	2335	FN1	RecName: Full=Fibronectin; Short=FN; AltName: Full=Cold-insoluble globulin; Short=CIG; Contains: RecName: Full=Ugl-Y1; Contains: RecName: Full=Ugl-Y2; Contains: RecName: Full=Ugl-Y3; Flags: Precursor;	Fibronectin; Short=FN; AltName: Full=Cold-insoluble globulin	262.4	74	0	9.3	3.4	6	0.013	2	2	0	3
Automated	Undepleted	None	1	154	71	79	P02760	sw:AMBP_HUMAN	AMBP	259	AMBP	RecName: Full=Protein AMBP; Contains: RecName: Full=Alpha-1-microglobulin; Short=Protein HC; AltName: Full=Complex-forming glycoprotein heterogeneous in charge; AltName: Full=Alpha-1 microglycoprotein; Contains: RecName: Full=Inter-alpha-trypsin inhibitor light chain; Short=ITI-LC; AltName: Full=Bikunin; AltName: Full=HI-30; AltName: Full=Uronic-acid-rich protein; AltName: Full=EDC1; Contains: Re…	Protein AMBP; Contains: RecName: Full=Alpha-1-microglobulin;	39	48	0	26.9	3.5	23.4	0.065	2	2	0	2
Automated	Undepleted	None	1	154	72	80	Q9ULH1	sw:ASAP1_HUMAN	ASAP1	50807	ASAP1	RecName: Full=Arf-GAP with SH3 domain, ANK repeat and PH domain-containing protein 1; AltName: Full=130 kDa phosphatidylinositol 4,5-biphosphate-dependent ARF1 GTPase-activating protein; AltName: Full=PIP2-dependent ARF1 GAP; AltName: Full=ADP-ribosylation factor-directed GTPase-activating protein 1; Short=ARF GTPase-activating protein 1; AltName: Full=Development and differentiation-enhancing fa…	Arf-GAP with SH3 domain, ANK repeat and PH domain-containing	125.4	89	0	5.6	2.3	3.2	0.016	2	2	0	2
Automated	Undepleted	None	1	154	74	83	P25311	sw:ZA2G_HUMAN	ZA2G	563	AZGP1	RecName: Full=Zinc-alpha-2-glycoprotein; AltName: Full=Zn-alpha-2-glycoprotein; Short=Zn-alpha-2-GP; Flags: Precursor;	Zinc-alpha-2-glycoprotein; AltName: Full=Zn-alpha-2-glycopro	33.8	50	0	24.1	5.7	18.3	0.081	2	2	0	3
Automated	Undepleted	None	1	154	75	84	P06396	sw:GELS_HUMAN	GELS	2934	GSN	RecName: Full=Gelsolin; AltName: Full=Actin-depolymerizing factor; Short=ADF; AltName: Full=Brevin; AltName: Full=AGEL; Flags: Precursor;	Gelsolin; AltName: Full=Actin-depolymerizing factor; Short=A	85.6	62	0	14.1	2.8	11.4	0.029	2	2	0	2
Automated	Undepleted	None	1	154	76	85	P04196	sw:HRG_HUMAN	HRG	3273	HRG	RecName: Full=Histidine-rich glycoprotein; AltName: Full=Histidine-proline-rich glycoprotein; Short=HPRG; Flags: Precursor;	Histidine-rich glycoprotein; AltName: Full=Histidine-proline	59.5	59	0	18.3	3.2	15.1	0.044	2	2	0	2
Automated	Undepleted	None	1	154	77	86	P08697	sw:A2AP_HUMAN	A2AP	5345	SERPINF2	RecName: Full=Alpha-2-antiplasmin; Short=Alpha-2-AP; AltName: Full=Alpha-2-plasmin inhibitor; Short=Alpha-2-PI; Flags: Precursor;	Alpha-2-antiplasmin; Short=Alpha-2-AP; AltName: Full=Alpha-2	54.5	78	0	8.8	5.4	3.4	0.073	2	2	0	3
Automated	Undepleted	None	1	154	78	88	P01594	sw:KV102_HUMAN	KV102	652694	LOC652694	RecName: Full=Ig kappa chain V-I region AU;	Ig kappa chain V-I region AU;	11.9	53	0	22.7	2.4	20.3	0.167	3	1	1	1
Automated	Undepleted	None	1	154	78	87	P01593	sw:KV101_HUMAN	KV101	100128009	LOC100128009	RecName: Full=Ig kappa chain V-I region AG;	Ig kappa chain V-I region AG;	12	53	0	22.7	2.4	20.3	0.167	3	1	1	1
Automated	Undepleted	None	1	154	78	89	P01599	sw:KV107_HUMAN	KV107	-	-	RecName: Full=Ig kappa chain V-I region Gal;	Ig kappa chain V-I region Gal;	11.8	53	0	22.4	2.1	20.3	0.167	3	1	1	1
Automated	Undepleted	None	1	154	80	98	P01717	sw:LV403_HUMAN	LV403	-	-	RecName: Full=Ig lambda chain V-IV region Hil;	Ig lambda chain V-IV region Hil;	11.5	79	0	8.7	2.3	6.4	0.178	2	1	0	1
Automated	Undepleted	None	1	154	81	99	P01597	sw:KV105_HUMAN	KV105	-	-	RecName: Full=Ig kappa chain V-I region DEE;	Ig kappa chain V-I region DEE;	11.6	54	0	22.2	2.2	20	0.167	3	1	0	1
Automated	Undepleted	None	1	154	85	101	pfgp:18978203	pfgp:18978203	p:18	-	-	histone a1 [Pyrococcus furiosus DSM 3638]	rococcus furiosus DSM 3638]	7.4	58	0	18.3	4.4	13.8	0.224	2	1	0	2
Automated	Undepleted	None	1	155	1	1	P02768	sw:ALBU_HUMAN	ALBU	213	ALB	RecName: Full=Serum albumin; Flags: Precursor;	Serum albumin; Flags: Precursor;	69.3	1	0	1036.6	192.4	844.2	0.903	488	69	0	69
Automated	Undepleted	None	1	155	2	2	P01024	sw:CO3_HUMAN	CO3	718	C3	RecName: Full=Complement C3; AltName: Full=C3 and PZP-like alpha-2-macroglobulin domain-containing protein 1; Contains: RecName: Full=Complement C3 beta chain; Contains: RecName: Full=Complement C3 alpha chain; Contains: RecName: Full=C3a anaphylatoxin; Contains: RecName: Full=Complement C3b alphaprime chain; Contains: RecName: Full=Complement C3c alphaprime chain fragment 1; Contains: RecName: F…	Complement C3; AltName: Full=C3 and PZP-like alpha-2-macrogl	187	3	0	601.2	152.7	448.6	0.368	62	56	0	66
Automated	Undepleted	None	1	155	3	3	P02787	sw:TRFE_HUMAN	TRFE	7018	TF	RecName: Full=Serotransferrin; Short=Transferrin; AltName: Full=Siderophilin; AltName: Full=Beta-1 metal-binding globulin; Flags: Precursor;	Serotransferrin; Short=Transferrin; AltName: Full=Siderophil	77	2	0	787.9	133.5	654.4	0.638	106	48	0	51
Automated	Undepleted	None	1	155	4	4	P01023	sw:A2MG_HUMAN	A2MG	2	A2M	RecName: Full=Alpha-2-macroglobulin; Short=Alpha-2-M; AltName: Full=C3 and PZP-like alpha-2-macroglobulin domain-containing protein 5; Flags: Precursor;	Alpha-2-macroglobulin; Short=Alpha-2-M; AltName: Full=C3 and	163.2	4	0	428.6	109.2	319.4	0.335	49	36	5	47	39
Automated	Undepleted	None	1	155	5	5	P02647	sw:APOA1_HUMAN	APOA1	335	APOA1	RecName: Full=Apolipoprotein A-I; Short=Apo-AI; Short=ApoA-I; Contains: RecName: Full=Apolipoprotein A-I(1-242); Flags: Precursor;	Apolipoprotein A-I; Short=Apo-AI; Short=ApoA-I; Contains: Re	30.7	5	0	331	72.4	258.6	0.678	35	23	0	27
Automated	Undepleted	None	1	155	6	6	P02675	sw:FIBB_HUMAN	FIBB	2244	FGB	RecName: Full=Fibrinogen beta chain; Contains: RecName: Full=Fibrinopeptide B; Flags: Precursor;	Fibrinogen beta chain; Contains: RecName: Full=Fibrinopeptid	55.9	10	0	198.4	55.2	143.3	0.509	27	22	0	23
Automated	Undepleted	None	1	155	7	7	P0C0L4	sw:CO4A_HUMAN	CO4A	720	C4A	RecName: Full=Complement C4-A; AltName: Full=Acidic complement C4; AltName: Full=C3 and PZP-like alpha-2-macroglobulin domain-containing protein 2; Contains: RecName: Full=Complement C4 beta chain; Contains: RecName: Full=Complement C4-A alpha chain; Contains: RecName: Full=C4a anaphylatoxin; Contains: RecName: Full=C4b-A; Contains: RecName: Full=C4d-A; Contains: RecName: Full=Complement C4 gamma…	Complement C4-A; AltName: Full=Acidic complement C4; AltName	192.6	9	0	236.4	46.4	190	0.161	29	22	22	24
Automated	Undepleted	None	1	155	7	8	P0C0L5	sw:CO4B_HUMAN	CO4B	721	C4B	RecName: Full=Complement C4-B; AltName: Full=Basic complement C4; AltName: Full=C3 and PZP-like alpha-2-macroglobulin domain-containing protein 3; Contains: RecName: Full=Complement C4 beta chain; Contains: RecName: Full=Complement C4-B alpha chain; Contains: RecName: Full=C4a anaphylatoxin; Contains: RecName: Full=C4b-B; Contains: RecName: Full=C4d-B; Contains: RecName: Full=Complement C4 gamma …	Complement C4-B; AltName: Full=Basic complement C4; AltName:	192.7	9	0	236.4	46.4	190	0.161	29	22	22	24
Automated	Undepleted	None	1	155	8	9	P00738	sw:HPT_HUMAN	HPT	3240	HP	RecName: Full=Haptoglobin; Contains: RecName: Full=Haptoglobin alpha chain; Contains: RecName: Full=Haptoglobin beta chain; Flags: Precursor;	Haptoglobin; Contains: RecName: Full=Haptoglobin alpha chain	45.2	6	0	258.5	53.3	205.2	0.458	33	20	11	21	21
Automated	Undepleted	None	1	155	9	10	P02671	sw:FIBA_HUMAN	FIBA	2243	FGA	RecName: Full=Fibrinogen alpha chain; Contains: RecName: Full=Fibrinopeptide A; Flags: Precursor;	Fibrinogen alpha chain; Contains: RecName: Full=Fibrinopepti	94.9	12	0	190.9	50	141	0.236	30	20	0	23
Automated	Undepleted	None	1	155	10	11	P01871	sw:IGHM_HUMAN	IGHM	3507	IGHM	RecName: Full=Ig mu chain C region;	Ig mu chain C region;	49.3	15	0	144.7	56.1	88.6	0.423	23	18	12	22	17
Automated	Undepleted	None	1	155	11	12	P01009	sw:A1AT_HUMAN	A1AT	5265	SERPINA1	RecName: Full=Alpha-1-antitrypsin; AltName: Full=Alpha-1 protease inhibitor; AltName: Full=Alpha-1-antiproteinase; Contains: RecName: Full=Short peptide from AAT; Short=SPAAT; Flags: Precursor;	Alpha-1-antitrypsin; AltName: Full=Alpha-1 protease inhibito	46.7	7	0	246.4	47.1	199.2	0.502	41	18	0	19
Automated	Undepleted	None	1	155	12	13	P01860	sw:IGHG3_HUMAN	IGHG3	3502	IGHG3	RecName: Full=Ig gamma-3 chain C region; AltName: Full=Heavy chain disease protein; AltName: Full=HDC;	Ig gamma-3 chain C region; AltName: Full=Heavy chain disease	41.2	13	0	182.3	40.7	141.6	0.485	33	15	8	16			13_6/15, 19_5/12, 25_6/9
Automated	Undepleted	None	1	155	13	14	P01857	sw:IGHG1_HUMAN	IGHG1	3500	IGHG1	RecName: Full=Ig gamma-1 chain C region;	Ig gamma-1 chain C region;	36.1	8	0	237.4	41.2	196.2	0.624	38	15	8	16			12_6/15, 19_4/12, 25_6/9
Automated	Undepleted	None	1	155	14	15	P01876	sw:IGHA1_HUMAN	IGHA1	3493	IGHA1	RecName: Full=Ig alpha-1 chain C region;	Ig alpha-1 chain C region;	37.6	17	0	138.6	42.1	96.5	0.564	29	15	9	16	26
Automated	Undepleted	None	1	155	15	16	P02679	sw:FIBG_HUMAN	FIBG	2266	FGG	RecName: Full=Fibrinogen gamma chain; Flags: Precursor;	Fibrinogen gamma chain; Flags: Precursor;	51.5	11	0	194.4	37.1	157.2	0.486	22	15	0	16
Automated	Undepleted	None	1	155	16	17	P02790	sw:HEMO_HUMAN	HEMO	3263	HPX	RecName: Full=Hemopexin; AltName: Full=Beta-1B-glycoprotein; Flags: Precursor;	Hemopexin; AltName: Full=Beta-1B-glycoprotein; Flags: Precur	51.6	23	0	109.9	32.3	77.6	0.348	17	13	0	14
Automated	Undepleted	None	1	155	18	19	P02774	sw:VTDB_HUMAN	VTDB	2638	GC	RecName: Full=Vitamin D-binding protein; Short=DBP; Short=VDB; AltName: Full=Group-specific component; AltName: Full=Gc-globulin; Flags: Precursor;	Vitamin D-binding protein; Short=DBP; Short=VDB; AltName: Fu	52.9	20	0	122	36.7	85.3	0.319	17	12	0	16
Automated	Undepleted	None	1	155	19	20	P01859	sw:IGHG2_HUMAN	IGHG2	3501	IGHG2	RecName: Full=Ig gamma-2 chain C region;	Ig gamma-2 chain C region;	35.9	16	0	144.3	32.5	111.8	0.5	34	12	7	13			12_5/15, 13_4/15, 25_5/9
Automated	Undepleted	None	1	155	20	21	P04217	sw:A1BG_HUMAN	A1BG	1	A1BG	RecName: Full=Alpha-1B-glycoprotein; AltName: Full=Alpha-1-B glycoprotein; Flags: Precursor;	Alpha-1B-glycoprotein; AltName: Full=Alpha-1-B glycoprotein;	54.2	18	0	125.3	27.5	97.8	0.289	15	12	0	12
Automated	Undepleted	None	1	155	22	23	P01842	sw:LAC_HUMAN	LAC	3535	IGL@	RecName: Full=Ig lambda chain C regions;	Ig lambda chain C regions;	11.2	14	0	172.5	29	143.5	0.943	31	10	0	10
Automated	Undepleted	None	1	155	23	24	P00450	sw:CERU_HUMAN	CERU	1356	CP	RecName: Full=Ceruloplasmin; EC=1.16.3.1; AltName: Full=Ferroxidase; Flags: Precursor;	Ceruloplasmin; EC=1.16.3.1; AltName: Full=Ferroxidase; Flags	122.1	26	0	94.3	22.7	71.6	0.136	12	10	0	12
Automated	Undepleted	None	1	155	24	25	P08603	sw:CFAH_HUMAN	CFAH	3075	CFH	RecName: Full=Complement factor H; AltName: Full=H factor 1; Flags: Precursor;	Complement factor H; AltName: Full=H factor 1; Flags: Precur	139	25	0	96.8	17.4	79.4	0.106	10	10	1	10
Automated	Undepleted	None	1	155	25	26	P01861	sw:IGHG4_HUMAN	IGHG4	3503	IGHG4	RecName: Full=Ig gamma-4 chain C region;	Ig gamma-4 chain C region;	35.9	22	0	118.4	24	94.5	0.33	24	9	8	10			12_6/15, 13_6/15, 19_5/12
Automated	Undepleted	None	1	155	27	28	P02749	sw:APOH_HUMAN	APOH	350	APOH	RecName: Full=Beta-2-glycoprotein 1; AltName: Full=Beta-2-glycoprotein I; Short=Beta(2)GPI; Short=B2GPI; AltName: Full=Apolipoprotein H; Short=Apo-H; AltName: Full=Activated protein C-binding protein; AltName: Full=APC inhibitor; AltName: Full=Anticardiolipin cofactor; Flags: Precursor;	Beta-2-glycoprotein 1; AltName: Full=Beta-2-glycoprotein I;	38.3	27	0	86.5	19.8	66.7	0.394	12	9	0	9
Automated	Undepleted	None	1	155	28	29	P01834	sw:IGKC_HUMAN	IGKC	3514	IGKC	RecName: Full=Ig kappa chain C region;	Ig kappa chain C region;	11.6	21	0	119.1	22.6	96.6	0.887	34	8	0	8
Automated	Undepleted	None	1	155	29	30	P10909	sw:CLUS_HUMAN	CLUS	1191	CLU	RecName: Full=Clusterin; AltName: Full=Complement-associated protein SP-40,40; AltName: Full=Complement cytolysis inhibitor; Short=CLI; AltName: Full=NA1/NA2; AltName: Full=Apolipoprotein J; Short=Apo-J; AltName: Full=Testosterone-repressed prostate message 2; Short=TRPM-2; AltName: Full=Ku70-binding protein 1; AltName: Full=Aging-associated gene 4 protein; Contains: RecName: Full=Clusterin beta …	Clusterin; AltName: Full=Complement-associated protein SP-40	52.4	33	0	67	16.4	50.6	0.196	7	7	0	8
Automated	Undepleted	None	1	155	30	31	P02765	sw:FETUA_HUMAN	FETUA	197	AHSG	RecName: Full=Alpha-2-HS-glycoprotein; AltName: Full=Ba-alpha-2-glycoprotein; AltName: Full=Alpha-2-Z-globulin; AltName: Full=Fetuin-A; Contains: RecName: Full=Alpha-2-HS-glycoprotein chain A; Contains: RecName: Full=Alpha-2-HS-glycoprotein chain B; Flags: Precursor;	Alpha-2-HS-glycoprotein; AltName: Full=Ba-alpha-2-glycoprote	39.3	31	0	75.2	21.7	53.6	0.289	11	7	0	9
Automated	Undepleted	None	1	155	31	32	P00751	sw:CFAB_HUMAN	CFAB	629	CFB	RecName: Full=Complement factor B; EC=3.4.21.47; AltName: Full=C3/C5 convertase; AltName: Full=Properdin factor B; AltName: Full=Glycine-rich beta glycoprotein; Short=GBG; AltName: Full=PBF2; Contains: RecName: Full=Complement factor B Ba fragment; Contains: RecName: Full=Complement factor B Bb fragment; Flags: Precursor;	Complement factor B; EC=3.4.21.47; AltName: Full=C3/C5 conve	85.5	30	0	76.3	16.7	59.6	0.099	7	7	0	9
Automated	Undepleted	None	1	155	32	33	P01011	sw:AACT_HUMAN	AACT	12	SERPINA3	RecName: Full=Alpha-1-antichymotrypsin; Short=ACT; AltName: Full=Cell growth-inhibiting gene 24/25 protein; Contains: RecName: Full=Alpha-1-antichymotrypsin His-Pro-less; Flags: Precursor;	Alpha-1-antichymotrypsin; Short=ACT; AltName: Full=Cell grow	47.6	19	0	122.7	14.4	108.3	0.18	8	7	0	7
Automated	Undepleted	None	1	155	33	34	P19827	sw:ITIH1_HUMAN	ITIH1	3697	ITIH1	RecName: Full=Inter-alpha-trypsin inhibitor heavy chain H1; Short=Inter-alpha-inhibitor heavy chain 1; Short=ITI heavy chain H1; AltName: Full=Inter-alpha-trypsin inhibitor complex component III; AltName: Full=Serum-derived hyaluronan-associated protein; Short=SHAP; Flags: Precursor;	Inter-alpha-trypsin inhibitor heavy chain H1; Short=Inter-al	101.3	24	0	104.5	10.1	94.4	0.091	7	6	0	6
Automated	Undepleted	None	1	155	34	35	P02763	sw:A1AG1_HUMAN	A1AG1	5004	ORM1	RecName: Full=Alpha-1-acid glycoprotein 1; Short=AGP 1; AltName: Full=Orosomucoid-1; Short=OMD 1; Flags: Precursor;	Alpha-1-acid glycoprotein 1; Short=AGP 1; AltName: Full=Oros	23.5	34	0	60.9	13.9	47.1	0.279	9	6	2	6	65
Automated	Undepleted	None	1	155	35	36	P05155	sw:IC1_HUMAN	IC1	710	SERPING1	RecName: Full=Plasma protease C1 inhibitor; Short=C1 Inh; Short=C1Inh; AltName: Full=C1 esterase inhibitor; AltName: Full=C1-inhibiting factor; Flags: Precursor;	Plasma protease C1 inhibitor; Short=C1 Inh; Short=C1Inh; Alt	55.1	45	0	39.8	9.7	30.2	0.122	5	5	0	5
Automated	Undepleted	None	1	155	36	37	P01008	sw:ANT3_HUMAN	ANT3	462	SERPINC1	RecName: Full=Antithrombin-III; Short=ATIII; Flags: Precursor;	Antithrombin-III; Short=ATIII; Flags: Precursor;	52.6	46	0	37.6	11.2	26.3	0.108	6	5	0	6
Automated	Undepleted	None	1	155	37	38	P02766	sw:TTHY_HUMAN	TTHY	7276	TTR	RecName: Full=Transthyretin; AltName: Full=Prealbumin; AltName: Full=TBPA; AltName: Full=TTR; AltName: Full=ATTR; Flags: Precursor;	Transthyretin; AltName: Full=Prealbumin; AltName: Full=TBPA;	15.9	28	0	85.3	21	64.3	0.599	8	5	0	8
Automated	Undepleted	None	1	155	38	39	P19823	sw:ITIH2_HUMAN	ITIH2	3698	ITIH2	RecName: Full=Inter-alpha-trypsin inhibitor heavy chain H2; Short=Inter-alpha-inhibitor heavy chain 2; Short=ITI heavy chain H2; AltName: Full=Inter-alpha-trypsin inhibitor complex component II; AltName: Full=Serum-derived hyaluronan-associated protein; Short=SHAP; Flags: Precursor;	Inter-alpha-trypsin inhibitor heavy chain H2; Short=Inter-al	106.4	40	0	43.5	12	31.5	0.061	5	5	0	7
Automated	Undepleted	None	1	155	40	41	Q14624	sw:ITIH4_HUMAN	ITIH4	3700	ITIH4	RecName: Full=Inter-alpha-trypsin inhibitor heavy chain H4; Short=Inter-alpha-inhibitor heavy chain 4; Short=ITI heavy chain H4; AltName: Full=Inter-alpha-trypsin inhibitor family heavy chain-related protein; Short=IHRP; AltName: Full=Plasma kallikrein sensitive glycoprotein 120; Short=PK-120; Short=GP120; Contains: RecName: Full=70 kDa inter-alpha-trypsin inhibitor heavy chain H4; Contains: RecN…	Inter-alpha-trypsin inhibitor heavy chain H4; Short=Inter-al	103.2	29	0	77.5	8	69.5	0.06	5	5	0	5
Automated	Undepleted	None	1	155	41	42	P01042	sw:KNG1_HUMAN	KNG1	3827	KNG1	RecName: Full=Kininogen-1; AltName: Full=High molecular weight kininogen; Short=HMWK; AltName: Full=Williams-Fitzgerald-Flaujeac factor; AltName: Full=Fitzgerald factor; AltName: Full=Alpha-2-thiol proteinase inhibitor; Contains: RecName: Full=Kininogen-1 heavy chain; Contains: RecName: Full=Bradykinin; AltName: Full=Kallidin I; Contains: RecName: Full=Lysyl-bradykinin; AltName: Full=Kallidin II;…	Kininogen-1; AltName: Full=High molecular weight kininogen;	71.9	43	0	40.7	15.4	25.3	0.093	5	5	0	8
Automated	Undepleted	None	1	155	42	43	P02652	sw:APOA2_HUMAN	APOA2	336	APOA2	RecName: Full=Apolipoprotein A-II; Short=Apo-AII; Short=ApoA-II; Contains: RecName: Full=Apolipoprotein A-II(1-76); Flags: Precursor;	Apolipoprotein A-II; Short=Apo-AII; Short=ApoA-II; Contains:	11.1	35	0	59.6	15.7	43.9	0.41	5	4	0	6
Automated	Undepleted	None	1	155	43	44	bacsugp:XXXXX	bacsugp:XXXXX	sugp	-	-	(Identical to sw_vtr:TRYP_PIGx	sw_vtr:TRYP_PIGx	24.4	32	0	68.9	9.3	59.6	0.251	6	4	4	4
Automated	Undepleted	None	1	155	44	46	P00747	sw:PLMN_HUMAN	PLMN	5340	PLG	RecName: Full=Plasminogen; EC=3.4.21.7; Contains: RecName: Full=Plasmin heavy chain A; Contains: RecName: Full=Activation peptide; Contains: RecName: Full=Angiostatin; Contains: RecName: Full=Plasmin heavy chain A, short form; Contains: RecName: Full=Plasmin light chain B; Flags: Precursor;	Plasminogen; EC=3.4.21.7; Contains: RecName: Full=Plasmin he	90.5	59	0	23.4	8	15.4	0.072	4	4	0	5
Automated	Undepleted	None	1	155	45	47	P00734	sw:THRB_HUMAN	THRB	2147	F2	RecName: Full=Prothrombin; EC=3.4.21.5; AltName: Full=Coagulation factor II; Contains: RecName: Full=Activation peptide fragment 1; Contains: RecName: Full=Activation peptide fragment 2; Contains: RecName: Full=Thrombin light chain; Contains: RecName: Full=Thrombin heavy chain; Flags: Precursor;	Prothrombin; EC=3.4.21.5; AltName: Full=Coagulation factor I	70	60	0	23.3	4.6	18.6	0.095	3	3	0	3
Automated	Undepleted	None	1	155	46	48	P04004	sw:VTNC_HUMAN	VTNC	7448	VTN	RecName: Full=Vitronectin; AltName: Full=Serum-spreading factor; Short=S-protein; AltName: Full=V75; Contains: RecName: Full=Vitronectin V65 subunit; Contains: RecName: Full=Vitronectin V10 subunit; Contains: RecName: Full=Somatomedin-B; Flags: Precursor;	Vitronectin; AltName: Full=Serum-spreading factor; Short=S-p	54.3	38	0	44.6	5.1	39.5	0.096	4	3	0	3
Automated	Undepleted	None	1	155	48	51	P01625	sw:KV402_HUMAN	KV402	-	-	RecName: Full=Ig kappa chain V-IV region Len;	Ig kappa chain V-IV region Len;	12.6	54	0	27.7	7.4	20.3	0.368	3	3	2	3	55
Automated	Undepleted	None	1	155	49	52	P01620	sw:KV302_HUMAN	KV302	-	-	RecName: Full=Ig kappa chain V-III region SIE;	Ig kappa chain V-III region SIE;	11.7	36	0	58.8	7.2	51.5	0.394	4	3	3	3	61		47_2/3
Automated	Undepleted	None	1	155	50	54	P02760	sw:AMBP_HUMAN	AMBP	259	AMBP	RecName: Full=Protein AMBP; Contains: RecName: Full=Alpha-1-microglobulin; Short=Protein HC; AltName: Full=Complex-forming glycoprotein heterogeneous in charge; AltName: Full=Alpha-1 microglycoprotein; Contains: RecName: Full=Inter-alpha-trypsin inhibitor light chain; Short=ITI-LC; AltName: Full=Bikunin; AltName: Full=HI-30; AltName: Full=Uronic-acid-rich protein; AltName: Full=EDC1; Contains: Re…	Protein AMBP; Contains: RecName: Full=Alpha-1-microglobulin;	39	37	0	45.9	5.6	40.3	0.088	4	3	0	3
Automated	Undepleted	None	1	155	51	55	O43866	sw:CD5L_HUMAN	CD5L	922	CD5L	RecName: Full=CD5 antigen-like; AltName: Full=SP-alpha; AltName: Full=CT-2; AltName: Full=IgM-associated peptide; Flags: Precursor;	CD5 antigen-like; AltName: Full=SP-alpha; AltName: Full=CT-2	38	74	0	12.9	5.5	7.4	0.124	3	3	0	3
Automated	Undepleted	None	1	155	52	56	P01019	sw:ANGT_HUMAN	ANGT	183	AGT	RecName: Full=Angiotensinogen; AltName: Full=Serpin A8; Contains: RecName: Full=Angiotensin-1; AltName: Full=Angiotensin I; Short=Ang I; Contains: RecName: Full=Angiotensin-2; AltName: Full=Angiotensin II; Short=Ang II; Contains: RecName: Full=Angiotensin-3; AltName: Full=Angiotensin III; Short=Ang III; AltName: Full=Des-Asp[1]-angiotensin II; Flags: Precursor;	Angiotensinogen; AltName: Full=Serpin A8; Contains: RecName:	53.1	51	0	32	5.6	26.4	0.093	4	3	0	3
Automated	Undepleted	None	1	155	53	57	P08697	sw:A2AP_HUMAN	A2AP	5345	SERPINF2	RecName: Full=Alpha-2-antiplasmin; Short=Alpha-2-AP; AltName: Full=Alpha-2-plasmin inhibitor; Short=Alpha-2-PI; Flags: Precursor;	Alpha-2-antiplasmin; Short=Alpha-2-AP; AltName: Full=Alpha-2	54.5	63	0	18.5	7.6	10.8	0.077	3	3	0	4
Automated	Undepleted	None	1	155	54	58	P80748	sw:LV302_HUMAN	LV302	-	-	RecName: Full=Ig lambda chain V-III region LOI;	Ig lambda chain V-III region LOI;	11.9	57	0	24.5	4.8	19.8	0.216	2	2	0	2
Automated	Undepleted	None	1	155	56	62	P01779	sw:HV318_HUMAN	HV318	-	-	RecName: Full=Ig heavy chain V-III region TUR;	Ig heavy chain V-III region TUR;	12.4	56	0	24.8	4.4	20.4	0.267	3	2	2	2	76		64_1/2
Automated	Undepleted	None	1	155	57	63	P06310	sw:KV206_HUMAN	KV206	-	-	RecName: Full=Ig kappa chain V-II region RPMI 6410; Flags: Precursor;	Ig kappa chain V-II region RPMI 6410; Flags: Precursor;	14.7	72	0	13.5	4.6	8.9	0.15	2	2	1	2			63_1/2
Automated	Undepleted	None	1	155	58	64	P02751	sw:FINC_HUMAN	FINC	2335	FN1	RecName: Full=Fibronectin; Short=FN; AltName: Full=Cold-insoluble globulin; Short=CIG; Contains: RecName: Full=Ugl-Y1; Contains: RecName: Full=Ugl-Y2; Contains: RecName: Full=Ugl-Y3; Flags: Precursor;	Fibronectin; Short=FN; AltName: Full=Cold-insoluble globulin	262.4	55	0	26.4	4.9	21.5	0.01	2	2	0	4
Automated	Undepleted	None	1	155	59	65	P02753	sw:RET4_HUMAN	RET4	5950	RBP4	RecName: Full=Retinol-binding protein 4; AltName: Full=Plasma retinol-binding protein; Short=PRBP; Short=RBP; Contains: RecName: Full=Plasma retinol-binding protein(1-182); Contains: RecName: Full=Plasma retinol-binding protein(1-181); Contains: RecName: Full=Plasma retinol-binding protein(1-179); Contains: RecName: Full=Plasma retinol-binding protein(1-176); Flags: Precursor;	Retinol-binding protein 4; AltName: Full=Plasma retinol-bind	23	78	0	11.1	3.9	7.3	0.104	2	2	0	2
Automated	Undepleted	None	1	155	60	66	P01621	sw:KV303_HUMAN	KV303	-	-	RecName: Full=Ig kappa chain V-III region NG9; Flags: Precursor; Fragment;	Ig kappa chain V-III region NG9; Flags: Precursor; Fragment;	10.7	67	0	17.3	4.6	12.7	0.31	2	2	1	2			47_1/3
Automated	Undepleted	None	1	155	62	69	pfgp:18977771	pfgp:18977771	p:18	-	-	putative ATPase, vanadate-sensitive [Pyrococcus furiosus DSM 3638]	e, vanadate-sensitive [Pyrococcus furiosus DSM 3638]	65.7	76	0	11.6	3.2	8.4	0.038	2	2	0	2
Automated	Undepleted	None	1	155	63	72	P06309	sw:KV205_HUMAN	KV205	28299	IGKV1-5	RecName: Full=Ig kappa chain V-II region GM607; Flags: Precursor; Fragment;	Ig kappa chain V-II region GM607; Flags: Precursor; Fragment	12.6	73	0	13.3	4.8	8.5	0.171	2	2	2	2
Automated	Undepleted	None	1	155	63	70	P01614	sw:KV201_HUMAN	KV201	28916	IGKV2-40	RecName: Full=Ig kappa chain V-II region Cum;	Ig kappa chain V-II region Cum;	12.7	73	0	13.1	4.6	8.5	0.174	2	2	2	2			57_1/2
Automated	Undepleted	None	1	155	63	71	P01617	sw:KV204_HUMAN	KV204	440786	LOC440786	RecName: Full=Ig kappa chain V-II region TEW;	Ig kappa chain V-II region TEW;	12.3	73	0	13.3	4.8	8.5	0.177	2	2	2	2
Automated	Undepleted	None	1	155	66	75	P01764	sw:HV303_HUMAN	HV303	28442	IGHV3-23	RecName: Full=Ig heavy chain V-III region VH26; Flags: Precursor;	Ig heavy chain V-III region VH26; Flags: Precursor;	12.6	50	0	32.4	7.2	25.2	0.222	2	2	1	3			64_1/2
Automated	Undepleted	None	1	155	67	76	P25311	sw:ZA2G_HUMAN	ZA2G	563	AZGP1	RecName: Full=Zinc-alpha-2-glycoprotein; AltName: Full=Zn-alpha-2-glycoprotein; Short=Zn-alpha-2-GP; Flags: Precursor;	Zinc-alpha-2-glycoprotein; AltName: Full=Zn-alpha-2-glycopro	33.8	53	0	27.8	5.8	22.1	0.081	2	2	0	3
Automated	Undepleted	None	1	155	68	77	P06396	sw:GELS_HUMAN	GELS	2934	GSN	RecName: Full=Gelsolin; AltName: Full=Actin-depolymerizing factor; Short=ADF; AltName: Full=Brevin; AltName: Full=AGEL; Flags: Precursor;	Gelsolin; AltName: Full=Actin-depolymerizing factor; Short=A	85.6	52	0	29	2.8	26.3	0.029	2	2	0	2
Automated	Undepleted	None	1	155	69	78	P01781	sw:HV320_HUMAN	HV320	-	-	RecName: Full=Ig heavy chain V-III region GAL;	Ig heavy chain V-III region GAL;	12.7	47	0	36.4	7	29.4	0.172	2	2	0	3
Automated	Undepleted	None	1	155	70	79	P68871	sw:HBB_HUMAN	HBB	3043	HBB	RecName: Full=Hemoglobin subunit beta; AltName: Full=Hemoglobin beta chain; AltName: Full=Beta-globin; Contains: RecName: Full=LVV-hemorphin-7;	Hemoglobin subunit beta; AltName: Full=Hemoglobin beta chain	16	61	0	21.5	4.2	17.4	0.156	2	2	1	2
Automated	Undepleted	None	1	155	71	80	P04196	sw:HRG_HUMAN	HRG	3273	HRG	RecName: Full=Histidine-rich glycoprotein; AltName: Full=Histidine-proline-rich glycoprotein; Short=HPRG; Flags: Precursor;	Histidine-rich glycoprotein; AltName: Full=Histidine-proline	59.5	48	0	33.7	3.2	30.5	0.044	2	2	0	2
Automated	Undepleted	None	1	155	72	81	P35858	sw:ALS_HUMAN	ALS	3483	IGFALS	RecName: Full=Insulin-like growth factor-binding protein complex acid labile chain; AltName: Full=ALS; Flags: Precursor;	Insulin-like growth factor-binding protein complex acid labi	66	71	0	14	3.2	10.8	0.051	2	2	0	2
Automated	Undepleted	None	1	155	73	83	P01594	sw:KV102_HUMAN	KV102	652694	LOC652694	RecName: Full=Ig kappa chain V-I region AU;	Ig kappa chain V-I region AU;	11.9	62	0	18.6	2.4	16.2	0.167	2	1	1	1
Automated	Undepleted	None	1	155	73	82	P01593	sw:KV101_HUMAN	KV101	100128009	LOC100128009	RecName: Full=Ig kappa chain V-I region AG;	Ig kappa chain V-I region AG;	12	62	0	18.5	2.4	16.2	0.167	2	1	1	1			78_1/1
Automated	Undepleted	None	1	155	73	84	P01599	sw:KV107_HUMAN	KV107	-	-	RecName: Full=Ig kappa chain V-I region Gal;	Ig kappa chain V-I region Gal;	11.8	64	0	18.3	2.2	16.2	0.167	2	1	1	1
Automated	Undepleted	None	1	155	74	91	Q96PD5	sw:PGRP2_HUMAN	PGRP2	114770	PGLYRP2	RecName: Full=N-acetylmuramoyl-L-alanine amidase; EC=3.5.1.28; AltName: Full=Peptidoglycan recognition protein long; Short=PGRP-L; AltName: Full=Peptidoglycan recognition protein 2; Flags: Precursor;	N-acetylmuramoyl-L-alanine amidase; EC=3.5.1.28; AltName: Fu	62.2	70	0	14.9	1.5	13.5	0.023	2	1	0	1
Automated	Undepleted	None	1	155	75	92	P01715	sw:LV401_HUMAN	LV401	-	-	RecName: Full=Ig lambda chain V-IV region Bau;	Ig lambda chain V-IV region Bau;	11.3	82	0	8.9	2.4	6.5	0.075	2	1	0	1
Automated	Undepleted	None	1	155	77	95	P01717	sw:LV403_HUMAN	LV403	-	-	RecName: Full=Ig lambda chain V-IV region Hil;	Ig lambda chain V-IV region Hil;	11.5	65	0	17.6	2.3	15.2	0.178	2	1	0	1
Automated	Undepleted	None	1	155	78	96	P01597	sw:KV105_HUMAN	KV105	-	-	RecName: Full=Ig kappa chain V-I region DEE;	Ig kappa chain V-I region DEE;	11.6	64	0	18.4	2.2	16.2	0.167	2	1	0	1			73_1/1
Automated	Undepleted	None	1	155	80	97	P01766	sw:HV305_HUMAN	HV305	-	-	RecName: Full=Ig heavy chain V-III region BRO;	Ig heavy chain V-III region BRO;	13.2	39	0	44.1	4.5	39.5	0.158	2	1	1	2
Automated	Undepleted	None	1	155	81	99	pfgp:18978203	pfgp:18978203	p:18	-	-	histone a1 [Pyrococcus furiosus DSM 3638]	rococcus furiosus DSM 3638]	7.4	44	0	40.1	4.5	35.6	0.224	2	1	0	2
Automated	Undepleted	None	1	156	1	1	P01024	sw:CO3_HUMAN	CO3	718	C3	RecName: Full=Complement C3; AltName: Full=C3 and PZP-like alpha-2-macroglobulin domain-containing protein 1; Contains: RecName: Full=Complement C3 beta chain; Contains: RecName: Full=Complement C3 alpha chain; Contains: RecName: Full=C3a anaphylatoxin; Contains: RecName: Full=Complement C3b alphaprime chain; Contains: RecName: Full=Complement C3c alphaprime chain fragment 1; Contains: RecName: F…	Complement C3; AltName: Full=C3 and PZP-like alpha-2-macrogl	187	2	0	690.7	204.3	486.4	0.52	86	75	0	84
Automated	Undepleted	None	1	156	2	2	P02768	sw:ALBU_HUMAN	ALBU	213	ALB	RecName: Full=Serum albumin; Flags: Precursor;	Serum albumin; Flags: Precursor;	69.3	1	0	698.1	169	529.1	0.86	404	62	0	62
Automated	Undepleted	None	1	156	3	3	P02787	sw:TRFE_HUMAN	TRFE	7018	TF	RecName: Full=Serotransferrin; Short=Transferrin; AltName: Full=Siderophilin; AltName: Full=Beta-1 metal-binding globulin; Flags: Precursor;	Serotransferrin; Short=Transferrin; AltName: Full=Siderophil	77	3	0	642.7	133.5	509.3	0.64	108	49	0	51
Automated	Undepleted	None	1	156	4	4	P01023	sw:A2MG_HUMAN	A2MG	2	A2M	RecName: Full=Alpha-2-macroglobulin; Short=Alpha-2-M; AltName: Full=C3 and PZP-like alpha-2-macroglobulin domain-containing protein 5; Flags: Precursor;	Alpha-2-macroglobulin; Short=Alpha-2-M; AltName: Full=C3 and	163.2	4	0	466.2	120.5	345.7	0.436	69	46	6	51	43
Automated	Undepleted	None	1	156	5	5	P0C0L4	sw:CO4A_HUMAN	CO4A	720	C4A	RecName: Full=Complement C4-A; AltName: Full=Acidic complement C4; AltName: Full=C3 and PZP-like alpha-2-macroglobulin domain-containing protein 2; Contains: RecName: Full=Complement C4 beta chain; Contains: RecName: Full=Complement C4-A alpha chain; Contains: RecName: Full=C4a anaphylatoxin; Contains: RecName: Full=C4b-A; Contains: RecName: Full=C4d-A; Contains: RecName: Full=Complement C4 gamma…	Complement C4-A; AltName: Full=Acidic complement C4; AltName	192.6	7	0	246	65.8	180.2	0.205	36	29	29	32
Automated	Undepleted	None	1	156	5	6	P0C0L5	sw:CO4B_HUMAN	CO4B	721	C4B	RecName: Full=Complement C4-B; AltName: Full=Basic complement C4; AltName: Full=C3 and PZP-like alpha-2-macroglobulin domain-containing protein 3; Contains: RecName: Full=Complement C4 beta chain; Contains: RecName: Full=Complement C4-B alpha chain; Contains: RecName: Full=C4a anaphylatoxin; Contains: RecName: Full=C4b-B; Contains: RecName: Full=C4d-B; Contains: RecName: Full=Complement C4 gamma …	Complement C4-B; AltName: Full=Basic complement C4; AltName:	192.7	7	0	246	65.8	180.2	0.205	36	29	29	32
Automated	Undepleted	None	1	156	6	7	P02671	sw:FIBA_HUMAN	FIBA	2243	FGA	RecName: Full=Fibrinogen alpha chain; Contains: RecName: Full=Fibrinopeptide A; Flags: Precursor;	Fibrinogen alpha chain; Contains: RecName: Full=Fibrinopepti	94.9	8	0	204.1	66	138.1	0.35	55	25	0	29
Automated	Undepleted	None	1	156	7	8	P02675	sw:FIBB_HUMAN	FIBB	2244	FGB	RecName: Full=Fibrinogen beta chain; Contains: RecName: Full=Fibrinopeptide B; Flags: Precursor;	Fibrinogen beta chain; Contains: RecName: Full=Fibrinopeptid	55.9	5	0	253.5	60.9	192.6	0.556	35	24	0	25
Automated	Undepleted	None	1	156	8	9	P02647	sw:APOA1_HUMAN	APOA1	335	APOA1	RecName: Full=Apolipoprotein A-I; Short=Apo-AI; Short=ApoA-I; Contains: RecName: Full=Apolipoprotein A-I(1-242); Flags: Precursor;	Apolipoprotein A-I; Short=Apo-AI; Short=ApoA-I; Contains: Re	30.7	6	0	246.6	69.2	177.4	0.67	39	23	0	26
Automated	Undepleted	None	1	156	9	10	P01009	sw:A1AT_HUMAN	A1AT	5265	SERPINA1	RecName: Full=Alpha-1-antitrypsin; AltName: Full=Alpha-1 protease inhibitor; AltName: Full=Alpha-1-antiproteinase; Contains: RecName: Full=Short peptide from AAT; Short=SPAAT; Flags: Precursor;	Alpha-1-antitrypsin; AltName: Full=Alpha-1 protease inhibito	46.7	10	0	184.9	53.1	131.8	0.565	47	21	0	21
Automated	Undepleted	None	1	156	10	11	P00738	sw:HPT_HUMAN	HPT	3240	HP	RecName: Full=Haptoglobin; Contains: RecName: Full=Haptoglobin alpha chain; Contains: RecName: Full=Haptoglobin beta chain; Flags: Precursor;	Haptoglobin; Contains: RecName: Full=Haptoglobin alpha chain	45.2	11	0	182.1	56.3	125.8	0.483	28	20	12	22			18_12/13
Automated	Undepleted	None	1	156	11	12	P02679	sw:FIBG_HUMAN	FIBG	2266	FGG	RecName: Full=Fibrinogen gamma chain; Flags: Precursor;	Fibrinogen gamma chain; Flags: Precursor;	51.5	9	0	195.1	39.9	155.2	0.506	29	16	0	17
Automated	Undepleted	None	1	156	12	13	P01857	sw:IGHG1_HUMAN	IGHG1	3500	IGHG1	RecName: Full=Ig gamma-1 chain C region;	Ig gamma-1 chain C region;	36.1	12	0	177.3	41.2	136.1	0.603	47	15	8	16			15_6/14, 25_4/9, 27_5/8
Automated	Undepleted	None	1	156	13	14	P01871	sw:IGHM_HUMAN	IGHM	3507	IGHM	RecName: Full=Ig mu chain C region;	Ig mu chain C region;	49.3	18	0	106.9	41.3	65.6	0.354	25	14	9	17	24
Automated	Undepleted	None	1	156	14	15	P08603	sw:CFAH_HUMAN	CFAH	3075	CFH	RecName: Full=Complement factor H; AltName: Full=H factor 1; Flags: Precursor;	Complement factor H; AltName: Full=H factor 1; Flags: Precur	139	15	0	126	26.2	99.8	0.154	14	14	1	14
Automated	Undepleted	None	1	156	15	16	P01860	sw:IGHG3_HUMAN	IGHG3	3502	IGHG3	RecName: Full=Ig gamma-3 chain C region; AltName: Full=Heavy chain disease protein; AltName: Full=HDC;	Ig gamma-3 chain C region; AltName: Full=Heavy chain disease	41.2	13	0	130.6	37.7	92.9	0.456	45	14	8	15			12_6/15, 25_5/9, 27_5/8
Automated	Undepleted	None	1	156	16	17	P02774	sw:VTDB_HUMAN	VTDB	2638	GC	RecName: Full=Vitamin D-binding protein; Short=DBP; Short=VDB; AltName: Full=Group-specific component; AltName: Full=Gc-globulin; Flags: Precursor;	Vitamin D-binding protein; Short=DBP; Short=VDB; AltName: Fu	52.9	14	0	130.4	42.2	88.3	0.348	21	14	0	18
Automated	Undepleted	None	1	156	17	18	P01876	sw:IGHA1_HUMAN	IGHA1	3493	IGHA1	RecName: Full=Ig alpha-1 chain C region;	Ig alpha-1 chain C region;	37.6	20	0	103.8	36	67.8	0.564	30	14	9	14	26
Automated	Undepleted	None	1	156	18	19	P00739	sw:HPTR_HUMAN	HPTR	3250	HPR	RecName: Full=Haptoglobin-related protein; Flags: Precursor;	Haptoglobin-related protein; Flags: Precursor;	39	23	0	95.4	30.6	64.8	0.345	15	13	12	13			10_12/20
Automated	Undepleted	None	1	156	19	20	P04217	sw:A1BG_HUMAN	A1BG	1	A1BG	RecName: Full=Alpha-1B-glycoprotein; AltName: Full=Alpha-1-B glycoprotein; Flags: Precursor;	Alpha-1B-glycoprotein; AltName: Full=Alpha-1-B glycoprotein;	54.2	21	0	102.9	30.2	72.7	0.329	14	12	0	13
Automated	Undepleted	None	1	156	20	21	P02790	sw:HEMO_HUMAN	HEMO	3263	HPX	RecName: Full=Hemopexin; AltName: Full=Beta-1B-glycoprotein; Flags: Precursor;	Hemopexin; AltName: Full=Beta-1B-glycoprotein; Flags: Precur	51.6	16	0	125.7	32.3	93.4	0.357	19	12	0	14
Automated	Undepleted	None	1	156	21	22	P00450	sw:CERU_HUMAN	CERU	1356	CP	RecName: Full=Ceruloplasmin; EC=1.16.3.1; AltName: Full=Ferroxidase; Flags: Precursor;	Ceruloplasmin; EC=1.16.3.1; AltName: Full=Ferroxidase; Flags	122.1	28	0	83.3	25	58.3	0.169	19	12	0	13
Automated	Undepleted	None	1	156	22	23	P00751	sw:CFAB_HUMAN	CFAB	629	CFB	RecName: Full=Complement factor B; EC=3.4.21.47; AltName: Full=C3/C5 convertase; AltName: Full=Properdin factor B; AltName: Full=Glycine-rich beta glycoprotein; Short=GBG; AltName: Full=PBF2; Contains: RecName: Full=Complement factor B Ba fragment; Contains: RecName: Full=Complement factor B Bb fragment; Flags: Precursor;	Complement factor B; EC=3.4.21.47; AltName: Full=C3/C5 conve	85.5	31	0	77.7	23.6	54.1	0.195	12	12	0	12
Automated	Undepleted	None	1	156	23	24	Q14624	sw:ITIH4_HUMAN	ITIH4	3700	ITIH4	RecName: Full=Inter-alpha-trypsin inhibitor heavy chain H4; Short=Inter-alpha-inhibitor heavy chain 4; Short=ITI heavy chain H4; AltName: Full=Inter-alpha-trypsin inhibitor family heavy chain-related protein; Short=IHRP; AltName: Full=Plasma kallikrein sensitive glycoprotein 120; Short=PK-120; Short=GP120; Contains: RecName: Full=70 kDa inter-alpha-trypsin inhibitor heavy chain H4; Contains: RecN…	Inter-alpha-trypsin inhibitor heavy chain H4; Short=Inter-al	103.2	24	0	93.5	20.7	72.9	0.141	11	11	0	11
Automated	Undepleted	None	1	156	25	26	P01859	sw:IGHG2_HUMAN	IGHG2	3501	IGHG2	RecName: Full=Ig gamma-2 chain C region;	Ig gamma-2 chain C region;	35.9	25	0	89.4	26.7	62.7	0.353	27	9	7	11			12_4/15, 15_5/14, 27_4/8
Automated	Undepleted	None	1	156	27	28	P01861	sw:IGHG4_HUMAN	IGHG4	3503	IGHG4	RecName: Full=Ig gamma-4 chain C region;	Ig gamma-4 chain C region;	35.9	27	0	87.7	21.2	66.6	0.309	36	8	7	9			12_5/15, 15_5/14, 25_4/9
Automated	Undepleted	None	1	156	28	29	P01834	sw:IGKC_HUMAN	IGKC	3514	IGKC	RecName: Full=Ig kappa chain C region;	Ig kappa chain C region;	11.6	19	0	105	22.6	82.4	0.887	41	8	0	8
Automated	Undepleted	None	1	156	29	30	P02749	sw:APOH_HUMAN	APOH	350	APOH	RecName: Full=Beta-2-glycoprotein 1; AltName: Full=Beta-2-glycoprotein I; Short=Beta(2)GPI; Short=B2GPI; AltName: Full=Apolipoprotein H; Short=Apo-H; AltName: Full=Activated protein C-binding protein; AltName: Full=APC inhibitor; AltName: Full=Anticardiolipin cofactor; Flags: Precursor;	Beta-2-glycoprotein 1; AltName: Full=Beta-2-glycoprotein I;	38.3	33	0	65.3	17.2	48.1	0.359	10	8	0	8
Automated	Undepleted	None	1	156	30	31	P01011	sw:AACT_HUMAN	AACT	12	SERPINA3	RecName: Full=Alpha-1-antichymotrypsin; Short=ACT; AltName: Full=Cell growth-inhibiting gene 24/25 protein; Contains: RecName: Full=Alpha-1-antichymotrypsin His-Pro-less; Flags: Precursor;	Alpha-1-antichymotrypsin; Short=ACT; AltName: Full=Cell grow	47.6	17	0	122.6	19.4	103.2	0.203	9	8	0	9
Automated	Undepleted	None	1	156	31	32	P02751	sw:FINC_HUMAN	FINC	2335	FN1	RecName: Full=Fibronectin; Short=FN; AltName: Full=Cold-insoluble globulin; Short=CIG; Contains: RecName: Full=Ugl-Y1; Contains: RecName: Full=Ugl-Y2; Contains: RecName: Full=Ugl-Y3; Flags: Precursor;	Fibronectin; Short=FN; AltName: Full=Cold-insoluble globulin	262.4	37	0	50	9.9	40.1	0.042	7	7	0	7
Automated	Undepleted	None	1	156	32	33	P19827	sw:ITIH1_HUMAN	ITIH1	3697	ITIH1	RecName: Full=Inter-alpha-trypsin inhibitor heavy chain H1; Short=Inter-alpha-inhibitor heavy chain 1; Short=ITI heavy chain H1; AltName: Full=Inter-alpha-trypsin inhibitor complex component III; AltName: Full=Serum-derived hyaluronan-associated protein; Short=SHAP; Flags: Precursor;	Inter-alpha-trypsin inhibitor heavy chain H1; Short=Inter-al	101.3	29	0	81.9	12.2	69.7	0.116	7	7	0	7
Automated	Undepleted	None	1	156	33	34	P02765	sw:FETUA_HUMAN	FETUA	197	AHSG	RecName: Full=Alpha-2-HS-glycoprotein; AltName: Full=Ba-alpha-2-glycoprotein; AltName: Full=Alpha-2-Z-globulin; AltName: Full=Fetuin-A; Contains: RecName: Full=Alpha-2-HS-glycoprotein chain A; Contains: RecName: Full=Alpha-2-HS-glycoprotein chain B; Flags: Precursor;	Alpha-2-HS-glycoprotein; AltName: Full=Ba-alpha-2-glycoprote	39.3	36	0	51.2	18.9	32.3	0.232	11	7	0	8
Automated	Undepleted	None	1	156	34	35	P02763	sw:A1AG1_HUMAN	A1AG1	5004	ORM1	RecName: Full=Alpha-1-acid glycoprotein 1; Short=AGP 1; AltName: Full=Orosomucoid-1; Short=OMD 1; Flags: Precursor;	Alpha-1-acid glycoprotein 1; Short=AGP 1; AltName: Full=Oros	23.5	30	0	79.8	16.6	63.2	0.318	12	7	3	7			45_3/5
Automated	Undepleted	None	1	156	35	36	P02766	sw:TTHY_HUMAN	TTHY	7276	TTR	RecName: Full=Transthyretin; AltName: Full=Prealbumin; AltName: Full=TBPA; AltName: Full=TTR; AltName: Full=ATTR; Flags: Precursor;	Transthyretin; AltName: Full=Prealbumin; AltName: Full=TBPA;	15.9	26	0	89	18	71.1	0.646	13	7	0	7
Automated	Undepleted	None	1	156	36	37	P01008	sw:ANT3_HUMAN	ANT3	462	SERPINC1	RecName: Full=Antithrombin-III; Short=ATIII; Flags: Precursor;	Antithrombin-III; Short=ATIII; Flags: Precursor;	52.6	41	0	46.6	18.2	28.4	0.222	8	7	0	9
Automated	Undepleted	None	1	156	37	38	P01042	sw:KNG1_HUMAN	KNG1	3827	KNG1	RecName: Full=Kininogen-1; AltName: Full=High molecular weight kininogen; Short=HMWK; AltName: Full=Williams-Fitzgerald-Flaujeac factor; AltName: Full=Fitzgerald factor; AltName: Full=Alpha-2-thiol proteinase inhibitor; Contains: RecName: Full=Kininogen-1 heavy chain; Contains: RecName: Full=Bradykinin; AltName: Full=Kallidin I; Contains: RecName: Full=Lysyl-bradykinin; AltName: Full=Kallidin II;…	Kininogen-1; AltName: Full=High molecular weight kininogen;	71.9	35	0	55.8	20	35.8	0.129	8	7	0	10
Automated	Undepleted	None	1	156	38	39	P01842	sw:LAC_HUMAN	LAC	3535	IGL@	RecName: Full=Ig lambda chain C regions;	Ig lambda chain C regions;	11.2	22	0	99.4	19	80.4	0.8	27	6	0	7
Automated	Undepleted	None	1	156	39	40	P19823	sw:ITIH2_HUMAN	ITIH2	3698	ITIH2	RecName: Full=Inter-alpha-trypsin inhibitor heavy chain H2; Short=Inter-alpha-inhibitor heavy chain 2; Short=ITI heavy chain H2; AltName: Full=Inter-alpha-trypsin inhibitor complex component II; AltName: Full=Serum-derived hyaluronan-associated protein; Short=SHAP; Flags: Precursor;	Inter-alpha-trypsin inhibitor heavy chain H2; Short=Inter-al	106.4	47	0	35.8	12	23.8	0.078	6	6	0	7
Automated	Undepleted	None	1	156	40	41	P00734	sw:THRB_HUMAN	THRB	2147	F2	RecName: Full=Prothrombin; EC=3.4.21.5; AltName: Full=Coagulation factor II; Contains: RecName: Full=Activation peptide fragment 1; Contains: RecName: Full=Activation peptide fragment 2; Contains: RecName: Full=Thrombin light chain; Contains: RecName: Full=Thrombin heavy chain; Flags: Precursor;	Prothrombin; EC=3.4.21.5; AltName: Full=Coagulation factor I	70	50	0	33.4	12.7	20.7	0.132	6	6	0	7
Automated	Undepleted	None	1	156	41	42	P10909	sw:CLUS_HUMAN	CLUS	1191	CLU	RecName: Full=Clusterin; AltName: Full=Complement-associated protein SP-40,40; AltName: Full=Complement cytolysis inhibitor; Short=CLI; AltName: Full=NA1/NA2; AltName: Full=Apolipoprotein J; Short=Apo-J; AltName: Full=Testosterone-repressed prostate message 2; Short=TRPM-2; AltName: Full=Ku70-binding protein 1; AltName: Full=Aging-associated gene 4 protein; Contains: RecName: Full=Clusterin beta …	Clusterin; AltName: Full=Complement-associated protein SP-40	52.4	32	0	68.2	11.7	56.5	0.192	7	6	0	6
Automated	Undepleted	None	1	156	42	43	P00747	sw:PLMN_HUMAN	PLMN	5340	PLG	RecName: Full=Plasminogen; EC=3.4.21.7; Contains: RecName: Full=Plasmin heavy chain A; Contains: RecName: Full=Activation peptide; Contains: RecName: Full=Angiostatin; Contains: RecName: Full=Plasmin heavy chain A, short form; Contains: RecName: Full=Plasmin light chain B; Flags: Precursor;	Plasminogen; EC=3.4.21.7; Contains: RecName: Full=Plasmin he	90.5	55	0	29.9	10	19.9	0.105	6	6	0	6
Automated	Undepleted	None	1	156	44	45	P02743	sw:SAMP_HUMAN	SAMP	325	APCS	RecName: Full=Serum amyloid P-component; Short=SAP; AltName: Full=9.5S alpha-1-glycoprotein; Contains: RecName: Full=Serum amyloid P-component(1-203); Flags: Precursor;	Serum amyloid P-component; Short=SAP; AltName: Full=9.5S alp	25.4	39	0	46.9	11.4	35.5	0.229	5	5	0	5
Automated	Undepleted	None	1	156	45	46	P19652	sw:A1AG2_HUMAN	A1AG2	5005	ORM2	RecName: Full=Alpha-1-acid glycoprotein 2; Short=AGP 2; AltName: Full=Orosomucoid-2; Short=OMD 2; Flags: Precursor;	Alpha-1-acid glycoprotein 2; Short=AGP 2; AltName: Full=Oros	23.6	34	0	60.7	13.6	47.2	0.254	7	5	3	6			34_3/7
Automated	Undepleted	None	1	156	46	47	P04196	sw:HRG_HUMAN	HRG	3273	HRG	RecName: Full=Histidine-rich glycoprotein; AltName: Full=Histidine-proline-rich glycoprotein; Short=HPRG; Flags: Precursor;	Histidine-rich glycoprotein; AltName: Full=Histidine-proline	59.5	43	0	43.3	9.4	33.8	0.124	5	5	0	5
Automated	Undepleted	None	1	156	47	48	P06727	sw:APOA4_HUMAN	APOA4	337	APOA4	RecName: Full=Apolipoprotein A-IV; Short=Apo-AIV; Short=ApoA-IV; Flags: Precursor;	Apolipoprotein A-IV; Short=Apo-AIV; Short=ApoA-IV; Flags: Pr	45.4	38	0	49	13.7	35.4	0.157	5	5	0	7
Automated	Undepleted	None	1	156	48	49	P05155	sw:IC1_HUMAN	IC1	710	SERPING1	RecName: Full=Plasma protease C1 inhibitor; Short=C1 Inh; Short=C1Inh; AltName: Full=C1 esterase inhibitor; AltName: Full=C1-inhibiting factor; Flags: Precursor;	Plasma protease C1 inhibitor; Short=C1 Inh; Short=C1Inh; Alt	55.1	51	0	32.9	7.4	25.4	0.098	4	4	0	4
Automated	Undepleted	None	1	156	49	50	P02652	sw:APOA2_HUMAN	APOA2	336	APOA2	RecName: Full=Apolipoprotein A-II; Short=Apo-AII; Short=ApoA-II; Contains: RecName: Full=Apolipoprotein A-II(1-76); Flags: Precursor;	Apolipoprotein A-II; Short=Apo-AII; Short=ApoA-II; Contains:	11.1	40	0	46.9	12.7	34.1	0.41	6	4	0	5
Automated	Undepleted	None	1	156	50	51	P04004	sw:VTNC_HUMAN	VTNC	7448	VTN	RecName: Full=Vitronectin; AltName: Full=Serum-spreading factor; Short=S-protein; AltName: Full=V75; Contains: RecName: Full=Vitronectin V65 subunit; Contains: RecName: Full=Vitronectin V10 subunit; Contains: RecName: Full=Somatomedin-B; Flags: Precursor;	Vitronectin; AltName: Full=Serum-spreading factor; Short=S-p	54.3	49	0	34.3	7.2	27.2	0.115	6	4	0	4
Automated	Undepleted	None	1	156	51	52	P01625	sw:KV402_HUMAN	KV402	-	-	RecName: Full=Ig kappa chain V-IV region Len;	Ig kappa chain V-IV region Len;	12.6	53	0	31.6	10.3	21.2	0.368	5	4	3	4	56
Automated	Undepleted	None	1	156	52	53	bacsugp:XXXXX	bacsugp:XXXXX	sugp	-	-	(Identical to sw_vtr:TRYP_PIGx	sw_vtr:TRYP_PIGx	24.4	59	0	26.3	9.3	17	0.251	5	4	4	4
Automated	Undepleted	None	1	156	53	55	P02760	sw:AMBP_HUMAN	AMBP	259	AMBP	RecName: Full=Protein AMBP; Contains: RecName: Full=Alpha-1-microglobulin; Short=Protein HC; AltName: Full=Complex-forming glycoprotein heterogeneous in charge; AltName: Full=Alpha-1 microglycoprotein; Contains: RecName: Full=Inter-alpha-trypsin inhibitor light chain; Short=ITI-LC; AltName: Full=Bikunin; AltName: Full=HI-30; AltName: Full=Uronic-acid-rich protein; AltName: Full=EDC1; Contains: Re…	Protein AMBP; Contains: RecName: Full=Alpha-1-microglobulin;	39	48	0	34.9	7.9	27	0.108	5	4	0	4
Automated	Undepleted	None	1	156	54	56	pfgp:18977771	pfgp:18977771	p:18	-	-	putative ATPase, vanadate-sensitive [Pyrococcus furiosus DSM 3638]	e, vanadate-sensitive [Pyrococcus furiosus DSM 3638]	65.7	45	0	38.8	5.2	33.7	0.061	3	3	0	3
Automated	Undepleted	None	1	156	57	62	P01620	sw:KV302_HUMAN	KV302	-	-	RecName: Full=Ig kappa chain V-III region SIE;	Ig kappa chain V-III region SIE;	11.7	42	0	44	7.2	36.7	0.394	4	3	3	3	69		55_2/3
Automated	Undepleted	None	1	156	58	64	P68871	sw:HBB_HUMAN	HBB	3043	HBB	RecName: Full=Hemoglobin subunit beta; AltName: Full=Hemoglobin beta chain; AltName: Full=Beta-globin; Contains: RecName: Full=LVV-hemorphin-7;	Hemoglobin subunit beta; AltName: Full=Hemoglobin beta chain	16	69	0	15.7	6.6	9.1	0.238	3	3	2	3	78
Automated	Undepleted	None	1	156	59	65	P25311	sw:ZA2G_HUMAN	ZA2G	563	AZGP1	RecName: Full=Zinc-alpha-2-glycoprotein; AltName: Full=Zn-alpha-2-glycoprotein; Short=Zn-alpha-2-GP; Flags: Precursor;	Zinc-alpha-2-glycoprotein; AltName: Full=Zn-alpha-2-glycopro	33.8	57	0	28.9	5.8	23.2	0.129	3	3	1	3
Automated	Undepleted	None	1	156	60	66	P80748	sw:LV302_HUMAN	LV302	-	-	RecName: Full=Ig lambda chain V-III region LOI;	Ig lambda chain V-III region LOI;	11.9	67	0	17.7	4.8	12.9	0.216	2	2	0	2
Automated	Undepleted	None	1	156	61	67	pfgp:18976415	pfgp:18976415	p:18	-	-	phosphoenolpyruvate synthase [Pyrococcus furiosus DSM 3638]	uvate synthase [Pyrococcus furiosus DSM 3638]	90.4	54	0	30.3	2.6	27.6	0.037	2	2	0	2
Automated	Undepleted	None	1	156	62	68	P05090	sw:APOD_HUMAN	APOD	347	APOD	RecName: Full=Apolipoprotein D; Short=Apo-D; Short=ApoD; Flags: Precursor;	Apolipoprotein D; Short=Apo-D; Short=ApoD; Flags: Precursor;	21.2	81	0	12.4	4.2	8.2	0.106	2	2	0	2
Automated	Undepleted	None	1	156	63	69	P01779	sw:HV318_HUMAN	HV318	-	-	RecName: Full=Ig heavy chain V-III region TUR;	Ig heavy chain V-III region TUR;	12.4	62	0	21.8	4.4	17.4	0.267	3	2	2	2	88		72_1/2
Automated	Undepleted	None	1	156	64	70	P01764	sw:HV303_HUMAN	HV303	28442	IGHV3-23	RecName: Full=Ig heavy chain V-III region VH26; Flags: Precursor;	Ig heavy chain V-III region VH26; Flags: Precursor;	12.6	57	0	28.9	4.5	24.4	0.188	3	2	1	2			72_1/2
Automated	Undepleted	None	1	156	65	71	P04264	sw:K2C1_HUMAN	K2C1	3848	KRT1	RecName: Full=Keratin, type II cytoskeletal 1; AltName: Full=Cytokeratin-1; Short=CK-1; AltName: Full=Keratin-1; Short=K1; AltName: Full=67 kDa cytokeratin; AltName: Full=Hair alpha protein;	Keratin, type II cytoskeletal 1; AltName: Full=Cytokeratin-1	66	46	0	36.8	3	33.8	0.037	2	2	1	2
Automated	Undepleted	None	1	156	66	72	P05546	sw:HEP2_HUMAN	HEP2	3053	SERPIND1	RecName: Full=Heparin cofactor 2; AltName: Full=Heparin cofactor II; Short=HC-II; AltName: Full=Protease inhibitor leuserpin 2; Short=HLS2; Flags: Precursor;	Heparin cofactor 2; AltName: Full=Heparin cofactor II; Short	57	97	0	5.8	3.1	2.6	0.032	2	2	0	2
Automated	Undepleted	None	1	156	67	73	P02753	sw:RET4_HUMAN	RET4	5950	RBP4	RecName: Full=Retinol-binding protein 4; AltName: Full=Plasma retinol-binding protein; Short=PRBP; Short=RBP; Contains: RecName: Full=Plasma retinol-binding protein(1-182); Contains: RecName: Full=Plasma retinol-binding protein(1-181); Contains: RecName: Full=Plasma retinol-binding protein(1-179); Contains: RecName: Full=Plasma retinol-binding protein(1-176); Flags: Precursor;	Retinol-binding protein 4; AltName: Full=Plasma retinol-bind	23	89	0	11.2	3.9	7.3	0.104	2	2	0	2
Automated	Undepleted	None	1	156	68	74	P01621	sw:KV303_HUMAN	KV303	-	-	RecName: Full=Ig kappa chain V-III region NG9; Flags: Precursor; Fragment;	Ig kappa chain V-III region NG9; Flags: Precursor; Fragment;	10.7	76	0	13.4	4.6	8.7	0.31	2	2	1	2			55_1/3
Automated	Undepleted	None	1	156	70	77	P01700	sw:LV102_HUMAN	LV102	-	-	RecName: Full=Ig lambda chain V-I region HA;	Ig lambda chain V-I region HA;	11.9	72	0	15	4.6	10.4	0.188	2	2	2	2			73_1/2
Automated	Undepleted	None	1	156	71	78	pfgp:18977343	pfgp:18977343	p:18	-	-	pyruvate ferredoxin oxidoreductase subunit gamma [Pyrococcus furiosus DSM 3638]	doxin oxidoreductase subunit gamma [Pyrococcus furiosus DSM	20	84	0	11.7	3.9	7.8	0.216	2	2	0	2
Automated	Undepleted	None	1	156	73	80	P04208	sw:LV106_HUMAN	LV106	-	-	RecName: Full=Ig lambda chain V-I region WAH;	Ig lambda chain V-I region WAH;	11.7	73	0	13.8	4.6	9.1	0.22	2	2	1	2			70_1/2
Automated	Undepleted	None	1	156	74	81	P08697	sw:A2AP_HUMAN	A2AP	5345	SERPINF2	RecName: Full=Alpha-2-antiplasmin; Short=Alpha-2-AP; AltName: Full=Alpha-2-plasmin inhibitor; Short=Alpha-2-PI; Flags: Precursor;	Alpha-2-antiplasmin; Short=Alpha-2-AP; AltName: Full=Alpha-2	54.5	74	0	13.6	5.4	8.1	0.061	2	2	0	3
Automated	Undepleted	None	1	156	75	82	P27169	sw:PON1_HUMAN	PON1	5444	PON1	RecName: Full=Serum paraoxonase/arylesterase 1; Short=PON 1; EC=3.1.1.2; EC=3.1.8.1; AltName: Full=Serum aryldialkylphosphatase 1; AltName: Full=A-esterase 1; AltName: Full=Aromatic esterase 1; AltName: Full=K-45;	Serum paraoxonase/arylesterase 1; Short=PON 1; EC=3.1.1.2; E	39.7	86	0	11.6	3.7	7.9	0.07	2	2	0	2
Automated	Undepleted	None	1	156	76	83	P02656	sw:APOC3_HUMAN	APOC3	345	APOC3	RecName: Full=Apolipoprotein C-III; Short=Apo-CIII; Short=ApoC-III; Flags: Precursor;	Apolipoprotein C-III; Short=Apo-CIII; Short=ApoC-III; Flags:	10.8	75	0	13.4	4.5	8.9	0.273	2	2	0	2
Automated	Undepleted	None	1	156	77	84	P01714	sw:LV301_HUMAN	LV301	-	-	RecName: Full=Ig lambda chain V-III region SH;	Ig lambda chain V-III region SH;	11.4	79	0	12.6	4.5	8.1	0.25	2	2	0	2
Automated	Undepleted	None	1	156	79	86	P01781	sw:HV320_HUMAN	HV320	-	-	RecName: Full=Ig heavy chain V-III region GAL;	Ig heavy chain V-III region GAL;	12.7	60	0	26	4.4	21.6	0.172	4	2	0	2
Automated	Undepleted	None	1	156	80	87	P01766	sw:HV305_HUMAN	HV305	-	-	RecName: Full=Ig heavy chain V-III region BRO;	Ig heavy chain V-III region BRO;	13.2	61	0	25.3	4.5	20.8	0.25	4	2	2	2	91, 94
Automated	Undepleted	None	1	156	81	88	P01019	sw:ANGT_HUMAN	ANGT	183	AGT	RecName: Full=Angiotensinogen; AltName: Full=Serpin A8; Contains: RecName: Full=Angiotensin-1; AltName: Full=Angiotensin I; Short=Ang I; Contains: RecName: Full=Angiotensin-2; AltName: Full=Angiotensin II; Short=Ang II; Contains: RecName: Full=Angiotensin-3; AltName: Full=Angiotensin III; Short=Ang III; AltName: Full=Des-Asp[1]-angiotensin II; Flags: Precursor;	Angiotensinogen; AltName: Full=Serpin A8; Contains: RecName:	53.1	63	0	19.6	3.5	16.1	0.06	3	2	0	2
Automated	Undepleted	None	1	156	82	89	P04003	sw:C4BPA_HUMAN	C4BPA	722	C4BPA	RecName: Full=C4b-binding protein alpha chain; Short=C4bp; AltName: Full=Proline-rich protein; Short=PRP; Flags: Precursor;	C4b-binding protein alpha chain; Short=C4bp; AltName: Full=P	67	80	0	12.5	4.8	7.7	0.042	2	2	0	3
Automated	Undepleted	None	1	156	83	90	P06331	sw:HV209_HUMAN	HV209	-	-	RecName: Full=Ig heavy chain V-II region ARH-77; Flags: Precursor;	Ig heavy chain V-II region ARH-77; Flags: Precursor;	16.2	78	0	12.7	4.5	8.2	0.171	2	2	1	2
Automated	Undepleted	None	1	156	84	91	P09871	sw:C1S_HUMAN	C1S	716	C1S	RecName: Full=Complement C1s subcomponent; EC=3.4.21.42; AltName: Full=C1 esterase; Contains: RecName: Full=Complement C1s subcomponent heavy chain; Contains: RecName: Full=Complement C1s subcomponent light chain; Flags: Precursor;	Complement C1s subcomponent; EC=3.4.21.42; AltName: Full=C1	76.6	71	0	15.4	3.1	12.3	0.039	4	2	0	2
Automated	Undepleted	None	1	156	85	92	P04114	sw:APOB_HUMAN	APOB	338	APOB	RecName: Full=Apolipoprotein B-100; Short=Apo B-100; Contains: RecName: Full=Apolipoprotein B-48; Short=Apo B-48; Flags: Precursor;	Apolipoprotein B-100; Short=Apo B-100; Contains: RecName: Fu	515.2	95	0	7	2.2	4.8	0.007	2	2	0	3
Automated	Undepleted	None	1	156	86	94	P01594	sw:KV102_HUMAN	KV102	652694	LOC652694	RecName: Full=Ig kappa chain V-I region AU;	Ig kappa chain V-I region AU;	11.9	64	0	19.3	2.4	16.8	0.167	4	1	1	1
Automated	Undepleted	None	1	156	86	93	P01593	sw:KV101_HUMAN	KV101	100128009	LOC100128009	RecName: Full=Ig kappa chain V-I region AG;	Ig kappa chain V-I region AG;	12	64	0	19.2	2.4	16.8	0.167	4	1	1	1
Automated	Undepleted	None	1	156	86	95	P01599	sw:KV107_HUMAN	KV107	-	-	RecName: Full=Ig kappa chain V-I region Gal;	Ig kappa chain V-I region Gal;	11.8	65	0	19	2.2	16.8	0.167	4	1	1	1
Automated	Undepleted	None	1	156	87	102	Q96PD5	sw:PGRP2_HUMAN	PGRP2	114770	PGLYRP2	RecName: Full=N-acetylmuramoyl-L-alanine amidase; EC=3.5.1.28; AltName: Full=Peptidoglycan recognition protein long; Short=PGRP-L; AltName: Full=Peptidoglycan recognition protein 2; Flags: Precursor;	N-acetylmuramoyl-L-alanine amidase; EC=3.5.1.28; AltName: Fu	62.2	85	0	11.7	1.5	10.2	0.023	2	1	0	1
Automated	Undepleted	None	1	156	89	105	P01717	sw:LV403_HUMAN	LV403	-	-	RecName: Full=Ig lambda chain V-IV region Hil;	Ig lambda chain V-IV region Hil;	11.5	68	0	17.1	2.3	14.8	0.178	2	1	0	1
Automated	Undepleted	None	1	156	90	106	P01597	sw:KV105_HUMAN	KV105	-	-	RecName: Full=Ig kappa chain V-I region DEE;	Ig kappa chain V-I region DEE;	11.6	65	0	19.1	2.2	17	0.167	4	1	0	1
Automated	Undepleted	None	1	156	95	110	pfgp:18978203	pfgp:18978203	p:18	-	-	histone a1 [Pyrococcus furiosus DSM 3638]	rococcus furiosus DSM 3638]	7.4	44	0	41.5	4.5	37	0.224	2	1	0	2
Automated	Undepleted	None	1	157	1	1	P02768	sw:ALBU_HUMAN	ALBU	213	ALB	RecName: Full=Serum albumin; Flags: Precursor;	Serum albumin; Flags: Precursor;	69.3	1	0	876	190.8	685.3	0.901	496	70	0	70
Automated	Undepleted	None	1	157	2	2	P01024	sw:CO3_HUMAN	CO3	718	C3	RecName: Full=Complement C3; AltName: Full=C3 and PZP-like alpha-2-macroglobulin domain-containing protein 1; Contains: RecName: Full=Complement C3 beta chain; Contains: RecName: Full=Complement C3 alpha chain; Contains: RecName: Full=C3a anaphylatoxin; Contains: RecName: Full=Complement C3b alphaprime chain; Contains: RecName: Full=Complement C3c alphaprime chain fragment 1; Contains: RecName: F…	Complement C3; AltName: Full=C3 and PZP-like alpha-2-macrogl	187	3	0	598.8	167.2	431.6	0.456	75	64	0	73
Automated	Undepleted	None	1	157	3	3	P02787	sw:TRFE_HUMAN	TRFE	7018	TF	RecName: Full=Serotransferrin; Short=Transferrin; AltName: Full=Siderophilin; AltName: Full=Beta-1 metal-binding globulin; Flags: Precursor;	Serotransferrin; Short=Transferrin; AltName: Full=Siderophil	77	2	0	715.9	164.5	551.4	0.83	127	59	0	62
Automated	Undepleted	None	1	157	4	4	P01023	sw:A2MG_HUMAN	A2MG	2	A2M	RecName: Full=Alpha-2-macroglobulin; Short=Alpha-2-M; AltName: Full=C3 and PZP-like alpha-2-macroglobulin domain-containing protein 5; Flags: Precursor;	Alpha-2-macroglobulin; Short=Alpha-2-M; AltName: Full=C3 and	163.2	4	0	484.6	145.1	339.4	0.483	78	55	5	61	40
Automated	Undepleted	None	1	157	5	5	P0C0L4	sw:CO4A_HUMAN	CO4A	720	C4A	RecName: Full=Complement C4-A; AltName: Full=Acidic complement C4; AltName: Full=C3 and PZP-like alpha-2-macroglobulin domain-containing protein 2; Contains: RecName: Full=Complement C4 beta chain; Contains: RecName: Full=Complement C4-A alpha chain; Contains: RecName: Full=C4a anaphylatoxin; Contains: RecName: Full=C4b-A; Contains: RecName: Full=C4d-A; Contains: RecName: Full=Complement C4 gamma…	Complement C4-A; AltName: Full=Acidic complement C4; AltName	192.6	5	0	274.3	68.4	205.9	0.264	41	32	32	34
Automated	Undepleted	None	1	157	5	6	P0C0L5	sw:CO4B_HUMAN	CO4B	721	C4B	RecName: Full=Complement C4-B; AltName: Full=Basic complement C4; AltName: Full=C3 and PZP-like alpha-2-macroglobulin domain-containing protein 3; Contains: RecName: Full=Complement C4 beta chain; Contains: RecName: Full=Complement C4-B alpha chain; Contains: RecName: Full=C4a anaphylatoxin; Contains: RecName: Full=C4b-B; Contains: RecName: Full=C4d-B; Contains: RecName: Full=Complement C4 gamma …	Complement C4-B; AltName: Full=Basic complement C4; AltName:	192.7	5	0	274.3	68.4	205.9	0.264	41	32	32	34
Automated	Undepleted	None	1	157	6	7	P01009	sw:A1AT_HUMAN	A1AT	5265	SERPINA1	RecName: Full=Alpha-1-antitrypsin; AltName: Full=Alpha-1 protease inhibitor; AltName: Full=Alpha-1-antiproteinase; Contains: RecName: Full=Short peptide from AAT; Short=SPAAT; Flags: Precursor;	Alpha-1-antitrypsin; AltName: Full=Alpha-1 protease inhibito	46.7	7	0	237.9	63.6	174.3	0.598	54	24	0	25
Automated	Undepleted	None	1	157	7	8	P02647	sw:APOA1_HUMAN	APOA1	335	APOA1	RecName: Full=Apolipoprotein A-I; Short=Apo-AI; Short=ApoA-I; Contains: RecName: Full=Apolipoprotein A-I(1-242); Flags: Precursor;	Apolipoprotein A-I; Short=Apo-AI; Short=ApoA-I; Contains: Re	30.7	6	0	250.7	67.3	183.3	0.618	36	23	0	26
Automated	Undepleted	None	1	157	8	9	P02675	sw:FIBB_HUMAN	FIBB	2244	FGB	RecName: Full=Fibrinogen beta chain; Contains: RecName: Full=Fibrinopeptide B; Flags: Precursor;	Fibrinogen beta chain; Contains: RecName: Full=Fibrinopeptid	55.9	15	0	156.6	53.5	103.1	0.548	35	21	0	23
Automated	Undepleted	None	1	157	9	10	P00738	sw:HPT_HUMAN	HPT	3240	HP	RecName: Full=Haptoglobin; Contains: RecName: Full=Haptoglobin alpha chain; Contains: RecName: Full=Haptoglobin beta chain; Flags: Precursor;	Haptoglobin; Contains: RecName: Full=Haptoglobin alpha chain	45.2	9	0	205.1	51.8	153.3	0.411	27	19	10	21			21_10/12
Automated	Undepleted	None	1	157	10	11	P08603	sw:CFAH_HUMAN	CFAH	3075	CFH	RecName: Full=Complement factor H; AltName: Full=H factor 1; Flags: Precursor;	Complement factor H; AltName: Full=H factor 1; Flags: Precur	139	12	0	163.2	41.2	122	0.198	19	19	2	21	68
Automated	Undepleted	None	1	157	11	12	P02671	sw:FIBA_HUMAN	FIBA	2243	FGA	RecName: Full=Fibrinogen alpha chain; Contains: RecName: Full=Fibrinopeptide A; Flags: Precursor;	Fibrinogen alpha chain; Contains: RecName: Full=Fibrinopepti	94.9	11	0	177.5	58.6	118.8	0.215	40	19	0	27
Automated	Undepleted	None	1	157	12	13	P01871	sw:IGHM_HUMAN	IGHM	3507	IGHM	RecName: Full=Ig mu chain C region;	Ig mu chain C region;	49.3	17	0	137	54.6	82.4	0.427	26	17	10	22	26
Automated	Undepleted	None	1	157	13	14	P02790	sw:HEMO_HUMAN	HEMO	3263	HPX	RecName: Full=Hemopexin; AltName: Full=Beta-1B-glycoprotein; Flags: Precursor;	Hemopexin; AltName: Full=Beta-1B-glycoprotein; Flags: Precur	51.6	14	0	160.9	45.1	115.8	0.468	24	17	0	19
Automated	Undepleted	None	1	157	14	15	P02679	sw:FIBG_HUMAN	FIBG	2266	FGG	RecName: Full=Fibrinogen gamma chain; Flags: Precursor;	Fibrinogen gamma chain; Flags: Precursor;	51.5	10	0	186.1	41.4	144.6	0.543	28	17	0	18
Automated	Undepleted	None	1	157	15	16	P02774	sw:VTDB_HUMAN	VTDB	2638	GC	RecName: Full=Vitamin D-binding protein; Short=DBP; Short=VDB; AltName: Full=Group-specific component; AltName: Full=Gc-globulin; Flags: Precursor;	Vitamin D-binding protein; Short=DBP; Short=VDB; AltName: Fu	52.9	18	0	133.7	38.2	95.6	0.481	25	16	0	17
Automated	Undepleted	None	1	157	16	17	P01876	sw:IGHA1_HUMAN	IGHA1	3493	IGHA1	RecName: Full=Ig alpha-1 chain C region;	Ig alpha-1 chain C region;	37.6	21	0	128.4	41	87.4	0.569	36	16	10	16	27
Automated	Undepleted	None	1	157	17	18	P01857	sw:IGHG1_HUMAN	IGHG1	3500	IGHG1	RecName: Full=Ig gamma-1 chain C region;	Ig gamma-1 chain C region;	36.1	8	0	222.1	40	182	0.624	45	15	8	16			18_6/14, 22_4/11, 24_6/10
Automated	Undepleted	None	1	157	18	19	P01860	sw:IGHG3_HUMAN	IGHG3	3502	IGHG3	RecName: Full=Ig gamma-3 chain C region; AltName: Full=Heavy chain disease protein; AltName: Full=HDC;	Ig gamma-3 chain C region; AltName: Full=Heavy chain disease	41.2	13	0	161.8	39.5	122.3	0.443	34	14	7	16			17_6/15, 22_4/11, 24_6/10
Automated	Undepleted	None	1	157	19	20	P00450	sw:CERU_HUMAN	CERU	1356	CP	RecName: Full=Ceruloplasmin; EC=1.16.3.1; AltName: Full=Ferroxidase; Flags: Precursor;	Ceruloplasmin; EC=1.16.3.1; AltName: Full=Ferroxidase; Flags	122.1	25	0	107.3	24.1	83.2	0.157	16	12	0	13
Automated	Undepleted	None	1	157	20	21	P04217	sw:A1BG_HUMAN	A1BG	1	A1BG	RecName: Full=Alpha-1B-glycoprotein; AltName: Full=Alpha-1-B glycoprotein; Flags: Precursor;	Alpha-1B-glycoprotein; AltName: Full=Alpha-1-B glycoprotein;	54.2	22	0	119.3	32	87.3	0.356	13	12	0	14
Automated	Undepleted	None	1	157	21	22	P00739	sw:HPTR_HUMAN	HPTR	3250	HPR	RecName: Full=Haptoglobin-related protein; Flags: Precursor;	Haptoglobin-related protein; Flags: Precursor;	39	20	0	131.2	29.7	101.5	0.313	13	12	10	13			9_10/19
Automated	Undepleted	None	1	157	22	23	P01859	sw:IGHG2_HUMAN	IGHG2	3501	IGHG2	RecName: Full=Ig gamma-2 chain C region;	Ig gamma-2 chain C region;	35.9	24	0	109.7	31.6	78.1	0.451	35	11	6	13			17_4/15, 18_4/14, 24_5/10
Automated	Undepleted	None	1	157	23	24	P00751	sw:CFAB_HUMAN	CFAB	629	CFB	RecName: Full=Complement factor B; EC=3.4.21.47; AltName: Full=C3/C5 convertase; AltName: Full=Properdin factor B; AltName: Full=Glycine-rich beta glycoprotein; Short=GBG; AltName: Full=PBF2; Contains: RecName: Full=Complement factor B Ba fragment; Contains: RecName: Full=Complement factor B Bb fragment; Flags: Precursor;	Complement factor B; EC=3.4.21.47; AltName: Full=C3/C5 conve	85.5	26	0	93	20.5	72.5	0.174	12	11	0	11
Automated	Undepleted	None	1	157	24	25	P01861	sw:IGHG4_HUMAN	IGHG4	3503	IGHG4	RecName: Full=Ig gamma-4 chain C region;	Ig gamma-4 chain C region;	35.9	19	0	131.4	26	105.4	0.413	29	10	8	11			17_6/15, 18_6/14, 22_5/11
Automated	Undepleted	None	1	157	25	26	P01834	sw:IGKC_HUMAN	IGKC	3514	IGKC	RecName: Full=Ig kappa chain C region;	Ig kappa chain C region;	11.6	23	0	117.7	28.7	89	0.925	42	10	0	10
Automated	Undepleted	None	1	157	28	29	Q14624	sw:ITIH4_HUMAN	ITIH4	3700	ITIH4	RecName: Full=Inter-alpha-trypsin inhibitor heavy chain H4; Short=Inter-alpha-inhibitor heavy chain 4; Short=ITI heavy chain H4; AltName: Full=Inter-alpha-trypsin inhibitor family heavy chain-related protein; Short=IHRP; AltName: Full=Plasma kallikrein sensitive glycoprotein 120; Short=PK-120; Short=GP120; Contains: RecName: Full=70 kDa inter-alpha-trypsin inhibitor heavy chain H4; Contains: RecN…	Inter-alpha-trypsin inhibitor heavy chain H4; Short=Inter-al	103.2	29	0	91.3	17.7	73.6	0.128	10	10	0	10
Automated	Undepleted	None	1	157	29	30	P01842	sw:LAC_HUMAN	LAC	3535	IGL@	RecName: Full=Ig lambda chain C regions;	Ig lambda chain C regions;	11.2	16	0	141.6	28.3	113.2	0.943	30	9	0	10
Automated	Undepleted	None	1	157	30	31	P19823	sw:ITIH2_HUMAN	ITIH2	3698	ITIH2	RecName: Full=Inter-alpha-trypsin inhibitor heavy chain H2; Short=Inter-alpha-inhibitor heavy chain 2; Short=ITI heavy chain H2; AltName: Full=Inter-alpha-trypsin inhibitor complex component II; AltName: Full=Serum-derived hyaluronan-associated protein; Short=SHAP; Flags: Precursor;	Inter-alpha-trypsin inhibitor heavy chain H2; Short=Inter-al	106.4	35	0	54.4	19.9	34.5	0.147	9	9	0	11
Automated	Undepleted	None	1	157	31	32	P02749	sw:APOH_HUMAN	APOH	350	APOH	RecName: Full=Beta-2-glycoprotein 1; AltName: Full=Beta-2-glycoprotein I; Short=Beta(2)GPI; Short=B2GPI; AltName: Full=Apolipoprotein H; Short=Apo-H; AltName: Full=Activated protein C-binding protein; AltName: Full=APC inhibitor; AltName: Full=Anticardiolipin cofactor; Flags: Precursor;	Beta-2-glycoprotein 1; AltName: Full=Beta-2-glycoprotein I;	38.3	30	0	89.5	21.7	67.8	0.377	11	9	0	10
Automated	Undepleted	None	1	157	32	33	P01011	sw:AACT_HUMAN	AACT	12	SERPINA3	RecName: Full=Alpha-1-antichymotrypsin; Short=ACT; AltName: Full=Cell growth-inhibiting gene 24/25 protein; Contains: RecName: Full=Alpha-1-antichymotrypsin His-Pro-less; Flags: Precursor;	Alpha-1-antichymotrypsin; Short=ACT; AltName: Full=Cell grow	47.6	28	0	91.4	16.3	75.1	0.201	9	8	0	8
Automated	Undepleted	None	1	157	33	34	P02766	sw:TTHY_HUMAN	TTHY	7276	TTR	RecName: Full=Transthyretin; AltName: Full=Prealbumin; AltName: Full=TBPA; AltName: Full=TTR; AltName: Full=ATTR; Flags: Precursor;	Transthyretin; AltName: Full=Prealbumin; AltName: Full=TBPA;	15.9	27	0	91.4	20.4	71	0.694	12	7	0	8
Automated	Undepleted	None	1	157	34	35	P02765	sw:FETUA_HUMAN	FETUA	197	AHSG	RecName: Full=Alpha-2-HS-glycoprotein; AltName: Full=Ba-alpha-2-glycoprotein; AltName: Full=Alpha-2-Z-globulin; AltName: Full=Fetuin-A; Contains: RecName: Full=Alpha-2-HS-glycoprotein chain A; Contains: RecName: Full=Alpha-2-HS-glycoprotein chain B; Flags: Precursor;	Alpha-2-HS-glycoprotein; AltName: Full=Ba-alpha-2-glycoprote	39.3	33	0	60.3	18.3	42	0.308	12	7	0	8
Automated	Undepleted	None	1	157	35	36	P01008	sw:ANT3_HUMAN	ANT3	462	SERPINC1	RecName: Full=Antithrombin-III; Short=ATIII; Flags: Precursor;	Antithrombin-III; Short=ATIII; Flags: Precursor;	52.6	41	0	41.4	15.3	26.1	0.175	7	7	0	8
Automated	Undepleted	None	1	157	36	37	P10909	sw:CLUS_HUMAN	CLUS	1191	CLU	RecName: Full=Clusterin; AltName: Full=Complement-associated protein SP-40,40; AltName: Full=Complement cytolysis inhibitor; Short=CLI; AltName: Full=NA1/NA2; AltName: Full=Apolipoprotein J; Short=Apo-J; AltName: Full=Testosterone-repressed prostate message 2; Short=TRPM-2; AltName: Full=Ku70-binding protein 1; AltName: Full=Aging-associated gene 4 protein; Contains: RecName: Full=Clusterin beta …	Clusterin; AltName: Full=Complement-associated protein SP-40	52.4	42	0	41	15.8	25.2	0.187	6	6	0	8
Automated	Undepleted	None	1	157	37	38	P19827	sw:ITIH1_HUMAN	ITIH1	3697	ITIH1	RecName: Full=Inter-alpha-trypsin inhibitor heavy chain H1; Short=Inter-alpha-inhibitor heavy chain 1; Short=ITI heavy chain H1; AltName: Full=Inter-alpha-trypsin inhibitor complex component III; AltName: Full=Serum-derived hyaluronan-associated protein; Short=SHAP; Flags: Precursor;	Inter-alpha-trypsin inhibitor heavy chain H1; Short=Inter-al	101.3	32	0	61.2	9.7	51.4	0.097	6	6	0	6
Automated	Undepleted	None	1	157	38	39	P02652	sw:APOA2_HUMAN	APOA2	336	APOA2	RecName: Full=Apolipoprotein A-II; Short=Apo-AII; Short=ApoA-II; Contains: RecName: Full=Apolipoprotein A-II(1-76); Flags: Precursor;	Apolipoprotein A-II; Short=Apo-AII; Short=ApoA-II; Contains:	11.1	34	0	56.9	15.3	41.6	0.69	9	6	0	6
Automated	Undepleted	None	1	157	39	40	P01019	sw:ANGT_HUMAN	ANGT	183	AGT	RecName: Full=Angiotensinogen; AltName: Full=Serpin A8; Contains: RecName: Full=Angiotensin-1; AltName: Full=Angiotensin I; Short=Ang I; Contains: RecName: Full=Angiotensin-2; AltName: Full=Angiotensin II; Short=Ang II; Contains: RecName: Full=Angiotensin-3; AltName: Full=Angiotensin III; Short=Ang III; AltName: Full=Des-Asp[1]-angiotensin II; Flags: Precursor;	Angiotensinogen; AltName: Full=Serpin A8; Contains: RecName:	53.1	37	0	47.5	9.8	37.7	0.177	7	5	0	5
Automated	Undepleted	None	1	157	41	42	P00747	sw:PLMN_HUMAN	PLMN	5340	PLG	RecName: Full=Plasminogen; EC=3.4.21.7; Contains: RecName: Full=Plasmin heavy chain A; Contains: RecName: Full=Activation peptide; Contains: RecName: Full=Angiostatin; Contains: RecName: Full=Plasmin heavy chain A, short form; Contains: RecName: Full=Plasmin light chain B; Flags: Precursor;	Plasminogen; EC=3.4.21.7; Contains: RecName: Full=Plasmin he	90.5	48	0	30.9	15.7	15.2	0.086	6	5	1	9	91
Automated	Undepleted	None	1	157	42	43	P02763	sw:A1AG1_HUMAN	A1AG1	5004	ORM1	RecName: Full=Alpha-1-acid glycoprotein 1; Short=AGP 1; AltName: Full=Orosomucoid-1; Short=OMD 1; Flags: Precursor;	Alpha-1-acid glycoprotein 1; Short=AGP 1; AltName: Full=Oros	23.5	38	0	46.6	13.4	33.1	0.279	6	5	2	6			48_2/4
Automated	Undepleted	None	1	157	43	44	P06727	sw:APOA4_HUMAN	APOA4	337	APOA4	RecName: Full=Apolipoprotein A-IV; Short=Apo-AIV; Short=ApoA-IV; Flags: Precursor;	Apolipoprotein A-IV; Short=Apo-AIV; Short=ApoA-IV; Flags: Pr	45.4	31	0	61.6	15.4	46.2	0.139	5	5	0	8
Automated	Undepleted	None	1	157	45	47	P01620	sw:KV302_HUMAN	KV302	-	-	RecName: Full=Ig kappa chain V-III region SIE;	Ig kappa chain V-III region SIE;	11.7	36	0	53	9.8	43.2	0.459	5	4	4	4	57		44_3/4
Automated	Undepleted	None	1	157	46	49	P01764	sw:HV303_HUMAN	HV303	28442	IGHV3-23	RecName: Full=Ig heavy chain V-III region VH26; Flags: Precursor;	Ig heavy chain V-III region VH26; Flags: Precursor;	12.6	44	0	40	9.7	30.3	0.282	4	4	2	4			59_2/3, 61_1/3, 62_1/3, 77_1/2
Automated	Undepleted	None	1	157	47	50	P04196	sw:HRG_HUMAN	HRG	3273	HRG	RecName: Full=Histidine-rich glycoprotein; AltName: Full=Histidine-proline-rich glycoprotein; Short=HPRG; Flags: Precursor;	Histidine-rich glycoprotein; AltName: Full=Histidine-proline	59.5	40	0	44.6	7	37.6	0.105	4	4	0	4
Automated	Undepleted	None	1	157	48	51	P19652	sw:A1AG2_HUMAN	A1AG2	5005	ORM2	RecName: Full=Alpha-1-acid glycoprotein 2; Short=AGP 2; AltName: Full=Orosomucoid-2; Short=OMD 2; Flags: Precursor;	Alpha-1-acid glycoprotein 2; Short=AGP 2; AltName: Full=Oros	23.6	47	0	31.3	13.1	18.2	0.209	4	4	2	6			42_2/5
Automated	Undepleted	None	1	157	49	52	P35542	sw:SAA4_HUMAN	SAA4	6291	SAA4	RecName: Full=Serum amyloid A-4 protein; AltName: Full=Constitutively expressed serum amyloid A protein; Short=C-SAA; Flags: Precursor;	Serum amyloid A-4 protein; AltName: Full=Constitutively expr	14.8	62	0	17.1	6.4	10.8	0.246	4	3	0	3
Automated	Undepleted	None	1	157	50	53	P04004	sw:VTNC_HUMAN	VTNC	7448	VTN	RecName: Full=Vitronectin; AltName: Full=Serum-spreading factor; Short=S-protein; AltName: Full=V75; Contains: RecName: Full=Vitronectin V65 subunit; Contains: RecName: Full=Vitronectin V10 subunit; Contains: RecName: Full=Somatomedin-B; Flags: Precursor;	Vitronectin; AltName: Full=Serum-spreading factor; Short=S-p	54.3	49	0	28.9	6.9	22.1	0.096	4	3	0	4
Automated	Undepleted	None	1	157	51	54	P05155	sw:IC1_HUMAN	IC1	710	SERPING1	RecName: Full=Plasma protease C1 inhibitor; Short=C1 Inh; Short=C1Inh; AltName: Full=C1 esterase inhibitor; AltName: Full=C1-inhibiting factor; Flags: Precursor;	Plasma protease C1 inhibitor; Short=C1 Inh; Short=C1Inh; Alt	55.1	55	0	24.2	9.3	14.9	0.086	3	3	0	5
Automated	Undepleted	None	1	157	52	55	bacsugp:XXXXX	bacsugp:XXXXX	sugp	-	-	(Identical to sw_vtr:TRYP_PIGx	sw_vtr:TRYP_PIGx	24.4	54	0	24.6	9	15.6	0.216	3	3	3	4
Automated	Undepleted	None	1	157	53	57	P01625	sw:KV402_HUMAN	KV402	-	-	RecName: Full=Ig kappa chain V-IV region Len;	Ig kappa chain V-IV region Len;	12.6	50	0	28.5	7.2	21.3	0.368	5	3	2	3	65
Automated	Undepleted	None	1	157	54	58	P02743	sw:SAMP_HUMAN	SAMP	325	APCS	RecName: Full=Serum amyloid P-component; Short=SAP; AltName: Full=9.5S alpha-1-glycoprotein; Contains: RecName: Full=Serum amyloid P-component(1-203); Flags: Precursor;	Serum amyloid P-component; Short=SAP; AltName: Full=9.5S alp	25.4	66	0	15.3	6.1	9.2	0.166	3	3	0	3
Automated	Undepleted	None	1	157	55	59	P01617	sw:KV204_HUMAN	KV204	440786	LOC440786	RecName: Full=Ig kappa chain V-II region TEW;	Ig kappa chain V-II region TEW;	12.3	61	0	18.2	7.3	10.9	0.389	3	3	2	3	71
Automated	Undepleted	None	1	157	56	60	P01042	sw:KNG1_HUMAN	KNG1	3827	KNG1	RecName: Full=Kininogen-1; AltName: Full=High molecular weight kininogen; Short=HMWK; AltName: Full=Williams-Fitzgerald-Flaujeac factor; AltName: Full=Fitzgerald factor; AltName: Full=Alpha-2-thiol proteinase inhibitor; Contains: RecName: Full=Kininogen-1 heavy chain; Contains: RecName: Full=Bradykinin; AltName: Full=Kallidin I; Contains: RecName: Full=Lysyl-bradykinin; AltName: Full=Kallidin II;…	Kininogen-1; AltName: Full=High molecular weight kininogen;	71.9	52	0	25.4	10.5	14.9	0.042	3	3	0	6
Automated	Undepleted	None	1	157	58	63	P06396	sw:GELS_HUMAN	GELS	2934	GSN	RecName: Full=Gelsolin; AltName: Full=Actin-depolymerizing factor; Short=ADF; AltName: Full=Brevin; AltName: Full=AGEL; Flags: Precursor;	Gelsolin; AltName: Full=Actin-depolymerizing factor; Short=A	85.6	53	0	24.8	6.1	18.7	0.043	3	3	0	4
Automated	Undepleted	None	1	157	60	65	pfgp:18976415	pfgp:18976415	p:18	-	-	phosphoenolpyruvate synthase [Pyrococcus furiosus DSM 3638]	uvate synthase [Pyrococcus furiosus DSM 3638]	90.4	67	0	14.5	4	10.5	0.04	3	3	0	3
Automated	Undepleted	None	1	157	61	66	P01781	sw:HV320_HUMAN	HV320	-	-	RecName: Full=Ig heavy chain V-III region GAL;	Ig heavy chain V-III region GAL;	12.7	51	0	27.8	6.7	21.1	0.233	3	3	1	3			46_1/4, 59_1/3, 62_1/3, 77_1/2
Automated	Undepleted	None	1	157	62	67	P01766	sw:HV305_HUMAN	HV305	-	-	RecName: Full=Ig heavy chain V-III region BRO;	Ig heavy chain V-III region BRO;	13.2	39	0	46.2	7	39.2	0.308	4	3	3	3	77, 89		46_1/4, 59_1/3, 61_1/3
Automated	Undepleted	None	1	157	63	68	P04003	sw:C4BPA_HUMAN	C4BPA	722	C4BPA	RecName: Full=C4b-binding protein alpha chain; Short=C4bp; AltName: Full=Proline-rich protein; Short=PRP; Flags: Precursor;	C4b-binding protein alpha chain; Short=C4bp; AltName: Full=P	67	60	0	18.4	8.5	9.9	0.055	3	3	0	5
Automated	Undepleted	None	1	157	64	69	P80748	sw:LV302_HUMAN	LV302	-	-	RecName: Full=Ig lambda chain V-III region LOI;	Ig lambda chain V-III region LOI;	11.9	56	0	23.2	4.6	18.6	0.216	2	2	0	2
Automated	Undepleted	None	1	157	66	73	P00734	sw:THRB_HUMAN	THRB	2147	F2	RecName: Full=Prothrombin; EC=3.4.21.5; AltName: Full=Coagulation factor II; Contains: RecName: Full=Activation peptide fragment 1; Contains: RecName: Full=Activation peptide fragment 2; Contains: RecName: Full=Thrombin light chain; Contains: RecName: Full=Thrombin heavy chain; Flags: Precursor;	Prothrombin; EC=3.4.21.5; AltName: Full=Coagulation factor I	70	71	0	12.1	4.4	7.7	0.072	2	2	0	3
Automated	Undepleted	None	1	157	67	74	P01779	sw:HV318_HUMAN	HV318	-	-	RecName: Full=Ig heavy chain V-III region TUR;	Ig heavy chain V-III region TUR;	12.4	57	0	23	4.3	18.8	0.267	3	2	2	2	84		59_1/3
Automated	Undepleted	None	1	157	69	76	P01621	sw:KV303_HUMAN	KV303	-	-	RecName: Full=Ig kappa chain V-III region NG9; Flags: Precursor; Fragment;	Ig kappa chain V-III region NG9; Flags: Precursor; Fragment;	10.7	63	0	16.2	4.5	11.7	0.31	2	2	1	2			44_1/4
Automated	Undepleted	None	1	157	70	77	P01597	sw:KV105_HUMAN	KV105	-	-	RecName: Full=Ig kappa chain V-I region DEE;	Ig kappa chain V-I region DEE;	11.6	64	0	16	4.6	11.4	0.222	3	2	0	2	83
Automated	Undepleted	None	1	157	72	80	P02751	sw:FINC_HUMAN	FINC	2335	FN1	RecName: Full=Fibronectin; Short=FN; AltName: Full=Cold-insoluble globulin; Short=CIG; Contains: RecName: Full=Ugl-Y1; Contains: RecName: Full=Ugl-Y2; Contains: RecName: Full=Ugl-Y3; Flags: Precursor;	Fibronectin; Short=FN; AltName: Full=Cold-insoluble globulin	262.4	82	0	8.6	2	6.7	0.013	2	2	0	2
Automated	Undepleted	None	1	157	73	81	P04208	sw:LV106_HUMAN	LV106	-	-	RecName: Full=Ig lambda chain V-I region WAH;	Ig lambda chain V-I region WAH;	11.7	75	0	10.8	4.5	6.3	0.22	2	2	1	2
Automated	Undepleted	None	1	157	74	82	P02760	sw:AMBP_HUMAN	AMBP	259	AMBP	RecName: Full=Protein AMBP; Contains: RecName: Full=Alpha-1-microglobulin; Short=Protein HC; AltName: Full=Complex-forming glycoprotein heterogeneous in charge; AltName: Full=Alpha-1 microglycoprotein; Contains: RecName: Full=Inter-alpha-trypsin inhibitor light chain; Short=ITI-LC; AltName: Full=Bikunin; AltName: Full=HI-30; AltName: Full=Uronic-acid-rich protein; AltName: Full=EDC1; Contains: Re…	Protein AMBP; Contains: RecName: Full=Alpha-1-microglobulin;	39	45	0	34.5	3.4	31.1	0.065	3	2	0	2
Automated	Undepleted	None	1	157	75	83	Q9ULH1	sw:ASAP1_HUMAN	ASAP1	50807	ASAP1	RecName: Full=Arf-GAP with SH3 domain, ANK repeat and PH domain-containing protein 1; AltName: Full=130 kDa phosphatidylinositol 4,5-biphosphate-dependent ARF1 GTPase-activating protein; AltName: Full=PIP2-dependent ARF1 GAP; AltName: Full=ADP-ribosylation factor-directed GTPase-activating protein 1; Short=ARF GTPase-activating protein 1; AltName: Full=Development and differentiation-enhancing fa…	Arf-GAP with SH3 domain, ANK repeat and PH domain-containing	125.4	88	0	5.7	2.2	3.5	0.016	4	2	0	2
Automated	Undepleted	None	1	157	76	84	P01598	sw:KV106_HUMAN	KV106	-	-	RecName: Full=Ig kappa chain V-I region EU;	Ig kappa chain V-I region EU;	11.8	72	0	11.9	4.5	7.4	0.269	2	2	1	2
Automated	Undepleted	None	1	157	78	87	P68871	sw:HBB_HUMAN	HBB	3043	HBB	RecName: Full=Hemoglobin subunit beta; AltName: Full=Hemoglobin beta chain; AltName: Full=Beta-globin; Contains: RecName: Full=LVV-hemorphin-7;	Hemoglobin subunit beta; AltName: Full=Hemoglobin beta chain	16	58	0	21.5	4	17.5	0.156	2	2	1	2
Automated	Undepleted	None	1	157	79	88	P25311	sw:ZA2G_HUMAN	ZA2G	563	AZGP1	RecName: Full=Zinc-alpha-2-glycoprotein; AltName: Full=Zn-alpha-2-glycoprotein; Short=Zn-alpha-2-GP; Flags: Precursor;	Zinc-alpha-2-glycoprotein; AltName: Full=Zn-alpha-2-glycopro	33.8	59	0	20.6	5.6	15.1	0.112	2	2	0	3
Automated	Undepleted	None	1	157	80	89	P05090	sw:APOD_HUMAN	APOD	347	APOD	RecName: Full=Apolipoprotein D; Short=Apo-D; Short=ApoD; Flags: Precursor;	Apolipoprotein D; Short=Apo-D; Short=ApoD; Flags: Precursor;	21.2	74	0	11.4	4.1	7.3	0.175	2	2	0	2
[truncated: 8,762 more rows]

## Sheet: Sheet2
AUTOMATED				NON-AUTOMATED
sw:A1AG1_HUMAN	P02763	12		sw:A1AG1_HUMAN	P02763	8
[truncated: 124 more rows]

[truncated: 3 more sheets: Sheet5, Sheet1, Ontology]
